# Supplementary material for: Cell-Autonomous and Non-Cell-Autonomous Mechanisms Concomitantly Regulate the Early Developmental Pattern in the Kelp Saccharina latissima Embryo
Source: Plants (Basel). 2024 May 13;13(10):1341. doi: 10.3390/plants13101341 (PMC11125204; doi:10.3390/plants13101341)
Supplement: Supplementary file 1 [file plants-13-01341-s001.zip]

Archive with 5 entries (5 files):
- Fig_S1_R1.png
- Fig_S2_R1.png
- Fig_S3_R1.png
- Table_S1.xlsx
- Table_S2.xlsx
