# Supplementary material for: Cell-Autonomous and Non-Cell-Autonomous Mechanisms Concomitantly Regulate the Early Developmental Pattern in the Kelp Saccharina latissima Embryo
Source: Plants (Basel). 2024 May 13;13(10):1341. doi: 10.3390/plants13101341 (PMC11125204; doi:10.3390/plants13101341)
Supplement: Supplementary file 1 [file plants-13-01341-s001.zip › Table_S1.xlsx]

## Sheet: Blade data
Suppl. Table 1: Quantitative value of morphometric parameters of the embryos (blades).
Value for the embryos.
Blade	Time (days)	Area (µm²)	nCells	Len (µm)	Wid (µm)
AE2T1	0	548.175	2	38.099	18.32
AE2T1	1	246.455	1	35.341	19.049
AE2T1	2	301.104	1	36.081	19.011
AE2T1	3	304.895	2	33.465	16.999
AE2T1	4	383.266	4	35.312	16.884
AE2T1	5	452.934	3	45.18	18.055
AE2T1	6	523.431	7	46.048	17.361
AE2T2	0	608.249	2	36.359	21.3
AE2T2	1	309.191	1	31.197	18.491
AE2T2	5	505.578	2	35.164	20.988
AE2T2	6	561.013	3	34.118	22.469
AE2T3	0	384.926	2	34.365	14.262
AE2T3	1	102.753	1	25.664	10.865
AE2T3	2	156.015	2	32.615	13.711
AE2T3	3	225.59	2	34.984	14.08
AE2T3	4	244.358	3	35.168	13.806
AE2T3	5	323.877	3	38.452	14.095
AE2T3	6	353.519	4	41.854	14.418
AE2T4	0	377.681	2	31.516	15.258
AE2T4	1	140.105	1	31.453	14.936
AE2T4	2	179.592	2	30.593	16.815
AE2T4	3	229.889	2	29.586	15.485
AE2T4	4	266.91	3	28.618	15.932
AE2T4	5	387.879	3	36.074	16.004
AE2T4	6	530.67	5	44.238	16.437
AE4T1	0	726.595	4	47.972	19.285
AE4T1	1	524.836	3	45.732	20.167
AE4T1	2	398.054	3	45.196	19.902
AE4T1	3	435.565	3	44.971	20.395
AE4T1	4	665.831	4	47.619	19.268
AE4T1	5	709.969	6	55.113	19.567
AE4T1	6	773.059	9	58.122	18.968
AE4T2	0	516.433	4	41.188	15.964
AE4T2	1	326.95	3	39.212	14.368
AE4T2	2	380.962	4	40.429	15.6
AE4T2	3	420.318	4	40.345	16.015
AE4T2	4	407.422	5	40.035	15.193
AE4T2	5	439.378	7	40.31	15.965
AE4T2	6	549.447	13	46.408	16.679
AE4T3	0	463.776	4	38.618	15.291
AE4T3	1	315.976	3	38.218	14.794
AE4T3	2	384.896	4	37.062	14.924
AE4T3	3	542.111	4	40.762	17.431
AE4T3	4	675.174	4	46.558	18.952
AE4T3	5	650.857	7	46.962	17.991
AE4T3	6	968.622	11	61.771	20.203
AE4T4	0	831.439	4	56.801	18.637
AE4T4	1	557.986	3	55.696	17.425
AE4T4	2	738.733	4	58.406	16.626
AE4T4	3	781.38	5	53.929	18.733
AE4T4	4	995.677	5	65.748	19.42
AE4T4	5	1205.61	5	77.691	20.657
AE4T4	6	1434.78	8	83.75	21.813
AE4T5	0	636.5	4	43.946	18.441
AE4T5	1	432.323	3	42.888	17.266
AE4T5	2	466.475	3	42.912	16.973
AE4T5	3	477.393	5	42.55	17.005
AE4T5	4	506.956	5	42.513	17.391
AE4T5	5	538.793	6	40.838	17.973
AE4T5	6	606.389	10	41.403	20.019
AE4T6	0	530.118	4	41.131	16.41
AE4T6	1	313.715	3	38.446	14.228
AE4T6	2	340.731	3	40.041	14.077
AE4T6	3	422.19	4	42.474	15.898
AE4T6	4	519.519	4	43.992	16.554
AE4T6	5	706.94	7	51.509	18.602
AE4T6	6	1062.65	11	67.827	20.599
AE8T1	0	774.143	7	54.469	18.096
AE8T1	1	658.582	6	53.516	17.73
AE8T1	2	749.287	9	53.478	18.594
AE8T1	3	839.557	10	58.511	18.982
AE8T1	4	1156.74	13	77.768	21.661
AE8T1	5	1684.91	20	84.161	26.136
AE8T1	6	2360.43	36	97.175	30.928
AE8T2	0	1235.57	9	76.433	20.582
AE8T2	1	1106.05	9	73.606	20.104
AE8T2	2	1149.72	9	76.775	20.47
AE8T2	3	1183.4	9	80.278	20.264
AE8T2	4	1284.68	10	80.357	21.23
AE8T2	5	1576.16	12	91.816	22.604
AE8T2	6	2189.54	34	109.187	25.971
AE8T3	0	838.205	7	62.488	17.079
AE8T3	1	707.707	6	59.963	16.841
AE8T3	2	788.534	6	63.026	17.337
AE8T3	3	779.367	8	62.991	17.282
AE8T3	4	881.925	8	66.447	18.191
AE8T3	5	1076	9	73.946	19.438
AE8T3	6	1333.91	15	86.098	20.52
BE2T1	0	439.751	2	31.624	17.705
BE2T1	1	311.321	1	30.438	17.091
BE2T1	2	358.022	2	31.789	16.626
BE2T1	3	382.467	4	31.572	17.489
BE2T1	4	371.8	5	31.804	16.789
BE2T1	5	372.109	5	30.414	17.358
BE2T1	6	401.404	5	31.502	18.239
BE2T2	0	529.003	2	40.326	16.702
BE2T2	1	399.707	1	38.381	17.348
BE2T2	2	597.487	3	43.083	18.23
BE2T2	3	539.426	4	40	17.847
BE2T2	4	604.141	6	41.821	19.025
BE2T2	5	648.632	8	43.245	19.097
BE2T2	6	604.544	7	42.198	18.241
BE2T3	0	562.396	2	43.279	16.545
BE2T3	1	410.085	1	41.33	16.579
BE2T3	2	557.533	2	43.358	19.682
BE2T3	3	784.992	5	47.959	20.841
BE2T3	4	1067.02	7	53.68	25.309
BE2T3	5	1581.09	10	49.291	40.841
BE2T3	6	1955.03	18	56.318	44.2
BE2T4	0	677.398	2	46.649	18.489
BE2T4	1	533.665	1	45.691	19.998
BE2T4	2	620.652	2	46.659	18.827
BE2T4	3	634.253	4	46.965	18.435
BE2T4	4	797.871	5	52.507	20.368
BE2T4	5	996.647	11	59.314	21.825
BE2T4	6	1240.13	13	64.445	24.501
BE2T5	0	1184.08	2	71.006	21.232
BE2T5	1	841.896	1	69.219	20.812
BE2T5	2	982.596	3	70.966	20.786
BE2T5	3	1163.02	5	71.236	21.539
BE2T5	4	1243.09	7	76.013	21.991
BE2T5	5	1494.3	8	80.612	23.602
BE2T5	6	1806.87	12	91.005	25.28
BE4T1	0	923.153	4	58.071	20.241
BE4T1	1	855.45	3	55.99	20.723
BE4T1	2	862.863	4	56.3	20.761
BE4T1	3	923.941	4	61.97	21.09
BE4T1	4	1182.18	9	67.26	23.292
BE4T1	5	1358.51	11	74.534	23.389
BE4T1	6	1862.07	18	83.957	28.239
BE4T2	0	983.801	4	62.242	20.125
BE4T2	1	919.201	3	61.521	20.458
BE4T2	2	975.487	7	63.367	20.801
BE4T2	3	1078.09	13	66.127	21.579
BE4T2	4	1162.93	14	69.796	21.918
BE4T2	5	1365.3	18	78.245	22.649
BE4T2	6	1673.9	24	93.064	24.349
BE4T3	0	597.521	4	42.494	17.904
BE4T3	1	525.468	3	41.678	17.633
BE4T3	2	662.678	3	47.243	18.836
BE4T3	3	741.517	5	47.349	20.827
BE4T3	4	955.464	8	51.324	23.703
BE4T3	5	1256.54	15	60.022	26.655
BE4T3	6	1747.86	25	68.044	32.706
BE4T4	0	708.951	3	46.106	19.578
BE4T4	1	534.287	2	43.807	19.266
BE4T4	2	557.173	2	45.765	18.967
BE4T4	3	618.068	3	47.61	19.841
BE4T4	4	671.462	3	47.756	20.708
BE4T4	5	873.502	5	55.197	22.652
BE4T4	6	1016.36	7	60.14	24.417
BE4T5	0	418.072	4	37.937	14.031
BE4T5	1	393.042	3	37.646	14.162
BE4T5	2	408.314	4	37.257	14.368
BE4T5	3	464.032	5	39.692	14.885
BE4T5	4	592.604	6	44.595	16.92
BE4T5	5	561.487	11	42.883	16.671
BE4T5	6	853.417	15	53.728	20.224
BE4T6	0	871.139	4	56.428	19.656
BE4T6	1	750.64	3	52.612	19.273
BE4T6	2	782.316	3	54.42	19.109
BE4T6	3	787.585	3	56.729	18.678
BE4T6	4	793.81	3	55.737	19.747
BE4T6	5	822.804	3	58.809	20.575
BE4T6	6	845.573	3	59.7	20.05
BE4T7	1	332.619	3	33.455	12.659
BE4T7	2	359.542	3	34.285	13.352
BE4T7	3	495.656	3	36.923	17.092
BE4T7	4	650.074	6	43.049	19.227
BE4T7	5	971.794	7	50.77	24.371
BE4T7	6	1252.51	12	56.527	28.212
BE8T1	0	1292.38	7	69.774	23.583
BE8T1	1	1182.86	6	69.902	23.544
BE8T1	2	1446.9	6	75.321	25.517
BE8T1	3	1492.24	7	76.493	26.001
BE8T1	4	1617.03	7	79.488	27.252
BE8T1	5	1900.46	8	84.165	29.818
BE8T1	6	2272.15	10	90.162	32.831
BE8T2	0	669.82	7	51.137	16.678
BE8T2	1	599.279	6	50.295	16.532
BE8T2	2	620.129	7	49.956	16.981
BE8T2	4	591.602	9	50.14	16.555
BE8T2	5	787.196	11	55.925	19.024
BE8T2	6	871.56	12	60.052	19.319
BE8T3	0	978.228	8	70.562	17.651
BE8T3	1	924.772	7	71.762	17.685
BE8T3	2	1096.75	8	77.907	18.661
BE8T3	3	1145.03	8	79.687	19.141
BE8T3	4	1080.42	9	79.103	18.253
BE8T3	5	1188.93	13	80.566	19.354
BE8T3	6	1452.63	22	95.766	20.112
BE8T4	0	1074.29	11	72.372	18.9
BE8T4	1	818.156	10	70.433	16.585
BE8T4	2	894.354	10	70.555	17.949
BE8T4	3	1013.36	15	73.178	18.608
BE8T4	4	1163.63	19	82.698	19.385
BE8T4	5	1667.75	24	102.018	21.207
BE8T4	6	2402.68	33	120.969	25.289
BE8T5	0	846.867	9	63.06	17.099
BE8T5	1	805.893	8	63.211	17.149
BE8T5	2	880.165	10	67.47	17.338
BE8T5	3	866.038	17	66.434	17.273
BE8T5	4	932.314	18	69.119	17.884
BE8T5	5	1068.17	18	76.15	18.581
BE8T5	6	1318.38	22	87.508	19.731
CT2T0	1	859.32	3	53.71	20.371
CT2T0	3	1531.05	15	77.305	25.217
CT2T0	7	7979.99	85	187.664	54.142
CT2T1	1	422.266	3	36.193	14.855
CT2T1	2	541.651	4	38.117	18.093
CT2T1	3	1013.64	7	63.421	20.35
CT2T1	4	1843.63	14	88.115	26.64
CT2T1	5	2426.31	22	114.029	27.092
CT2T1	6	3730.16	50	149.446	32.25
CT2T1	8	7846.46	91	236.415	42.702
CT2T2	1	477.91	2	38.914	15.637
CT2T2	2	615.561	6	44.064	17.787
CT2T2	3	736.838	10	50.879	18.439
CT2T2	4	1051.01	16	62.46	21.425
CT2T2	5	1529.81	34	82.022	23.747
CT2T2	6	2074.65	49	100.86	26.19
CT2T2	8	5758.66	103	187.149	39.178
CT2T7	1	396.794	2	33.835	14.932
CT2T7	2	374.614	4	34.718	13.739
CT2T7	3	362.97	5	34.546	13.378
CT2T7	4	408.508	5	36.181	14.376
CT2T7	5	420.457	4	40.358	15.497
CT2T7	6	729.724	9	54.71	16.982
CT2T7	7	1014.78	18	70.805	18.248
CT2T7	8	1486.18	24	92.423	20.474
CT2T7	9	1782.2	26	108.715	20.873
CT2T8	1	339.421	2	33.763	12.8
CT2T8	3	341.052	3	33.369	13.013
CT2T8	4	333.696	4	32.984	12.881
CT2T8	5	357.657	4	34.759	13.101
CT2T8	8	1019.76	8	70.734	18.356
CT2T8	10	1688.95	14	111.02	19.37
CT2T8	12	2495.69	25	139.112	22.842
CT2T9	1	700.826	2	54.054	16.508
CT2T9	3	697.45	6	54.599	16.264
CT2T9	4	716.193	6	55.464	16.441
CT2T9	5	728.031	7	55.576	16.679
CT2T9	8	1390.63	10	76.243	23.223
CT2T9	10	2330.35	33	96.463	30.759
CT2T9	12	5188.34	65	146.174	45.193
CT4T1	1	541.651	4	38.117	18.093
CT4T1	2	1013.64	7	63.421	20.35
CT4T1	3	1843.63	14	88.115	26.64
CT4T1	4	2426.31	22	114.029	27.092
CT4T1	5	3730.16	50	149.446	32.25
CT4T1	7	7846.46	91	236.415	42.702
CT4T3	1	632.382	4	52.178	15.431
CT4T3	2	855.385	4	60.622	17.966
CT4T3	3	1012.06	8	64.99	19.827
CT4T3	4	1321.16	17	74.779	22.495
CT4T3	5	1955.15	27	97.039	26.437
CT4T3	6	2636.56	37	114.705	29.266
CT4T4	1	603.608	4	46.403	16.562
CT4T4	2	684.177	6	50.531	17.239
CT4T4	3	695.766	11	50.919	17.398
CT4T4	4	781.817	11	54.735	18.187
CT4T4	5	991.707	14	67.347	18.749
CT4T4	6	1222.51	17	79.562	19.564
CT4T4	7	1578.91	25	94.249	21.33
CT4T4	8	2023.39	26	114.095	22.58
CT4T5	1	801.68	4	50.413	20.248
CT4T5	2	1028.13	7	60.223	21.737
CT4T5	3	1082.45	15	61.551	22.391
CT4T5	4	1251.55	19	65.697	24.256
CT4T5	5	1675.63	24	78.898	27.041
CT4T5	6	2562.09	34	104.843	31.115
CT4T5	7	3560.26	44	124.908	36.291
CT4T5	8	4996.45	69	153.738	41.38
CT4T5	9	6596.91	85	186.367	45.069
CT4T7	1	374.614	4	34.718	13.739
CT4T7	2	362.97	5	34.546	13.378
CT4T7	3	408.508	5	36.181	14.376
CT4T7	4	420.457	4	40.358	15.497
CT4T7	5	729.724	9	54.71	16.982
CT4T7	6	1014.78	18	70.805	18.248
CT4T7	7	1486.18	24	92.423	20.474
CT4T7	8	1782.2	26	108.715	20.873
CT4T8	1	333.696	4	32.984	12.881
CT4T8	2	357.657	4	34.759	13.101
CT4T8	5	1019.76	8	70.734	18.356
CT4T8	7	1688.95	14	111.02	19.37
CT4T8	9	2495.69	25	139.112	22.842
CT8T1	1	1013.64	7	63.421	20.35
CT8T1	2	1843.63	14	88.115	26.64
CT8T1	3	2426.31	22	114.029	27.092
CT8T1	4	3730.16	50	149.446	32.25
CT8T1	6	7846.46	91	236.415	42.702
CT8T5	1	1028.13	7	60.223	21.737
CT8T5	2	1082.45	15	61.551	22.391
CT8T5	3	1251.55	19	65.697	24.256
CT8T5	4	1675.63	24	78.898	27.041
CT8T5	5	2562.09	34	104.843	31.115
CT8T5	6	3560.26	44	124.908	36.291
CT8T5	7	4996.45	69	153.738	41.38
CT8T5	8	6596.91	85	186.367	45.069
CT8T6	1	1441.2	7	72.731	25.23
CT8T6	2	1816.63	10	84.735	27.297
CT8T6	3	1817.66	12	84.752	27.307
CT8T6	4	2080.6	13	92.548	28.624
CT8T6	5	2913.81	25	114.629	32.365
CT8T6	6	3793.17	42	136.006	35.51
CT8T9	1	728.031	7	55.576	16.679
CT8T9	4	1390.63	10	76.243	23.223
CT8T9	6	2330.35	33	96.463	30.759
CT8T9	8	5188.34	65	146.174	45.193

## Sheet: Cell data
Table S1: Quantitative value of morphometric parameters of the embryos (blades).
Value for the cells
Blade	Time	nCells	Area (µm²)	Len (µm)	Wid (µm)
AE2T1	0	2	197.927	14.89	13.29
AE2T1	0	2	350.248	21.28	16.46
AE2T1	1	1	246.455	15.71	15.69
AE2T1	2	1	301.104	18.43	16.34
AE2T1	3	2	145.467	13.98	10.4
AE2T1	3	2	159.428	13.84	11.52
AE2T1	4	4	60.579	10.34	5.86
AE2T1	4	4	116.42	14.99	7.77
AE2T1	4	4	124.735	13.82	9.02
AE2T1	4	4	81.532	11.53	7.07
AE2T1	5	3	117.453	12.99	9.04
AE2T1	5	3	164.554	16.2	10.16
AE2T1	5	3	170.927	15.45	11.06
AE2T1	6	7	124.788	13.42	9.3
AE2T1	6	7	65.446	8.26	7.93
AE2T1	6	7	99.111	16.1	6.16
AE2T1	6	7	43.104	6.72	6.42
AE2T1	6	7	53.191	7.96	6.69
AE2T1	6	7	99.47	15.2	6.55
AE2T1	6	7	38.321	8.2	4.67
AE2T2	0	2	329.235	19.11	17.23
AE2T2	0	2	279.014	18.93	14.74
AE2T2	1	1	309.191	18.93	16.34
AE2T2	5	2	189.98	19.29	9.85
AE2T2	5	2	315.598	18.7	16.87
AE2T2	6	3	211.54	20.23	10.46
AE2T2	6	3	228.921	22.04	10.39
AE2T2	6	3	120.552	16.58	7.27
AE2T3	0	2	136.65	12.43	10.99
AE2T3	0	2	248.276	19.46	12.76
AE2T3	1	1	102.753	11.64	8.83
AE2T3	2	2	85.333	11.05	7.72
AE2T3	2	2	70.682	9.93	7.12
AE2T3	3	2	128.974	12.77	10.1
AE2T3	3	2	96.616	11.24	8.6
AE2T3	4	3	52.359	9.19	5.7
AE2T3	4	3	68.37	12.54	5.45
AE2T3	4	3	123.629	12.47	9.91
AE2T3	5	3	69.705	10.84	6.43
AE2T3	5	3	79.597	12.28	6.48
AE2T3	5	3	174.575	13.3	13.12
AE2T3	6	4	80.92	10.69	7.57
AE2T3	6	4	104.253	13.59	7.67
AE2T3	6	4	80.972	13.63	5.94
AE2T3	6	4	87.374	12.01	7.28
AE2T4	0	2	246.918	17.43	14.17
AE2T4	0	2	130.763	12.87	10.16
AE2T4	1	1	140.105	11.96	11.71
AE2T4	2	2	107.487	13.35	8.05
AE2T4	2	2	72.105	11.79	6.11
AE2T4	3	2	143.818	14.12	10.18
AE2T4	3	2	86.071	11.95	7.2
AE2T4	4	3	103.673	14.66	7.07
AE2T4	4	3	86.539	13.53	6.4
AE2T4	4	3	76.698	12.12	6.33
AE2T4	5	3	162.478	14.33	11.34
AE2T4	5	3	94.38	14.91	6.33
AE2T4	5	3	131.021	13.31	9.85
AE2T4	6	5	114.902	13.51	8.51
AE2T4	6	5	129.264	15.37	8.41
AE2T4	6	5	85.446	15.25	5.6
AE2T4	6	5	112.569	14.61	7.7
AE2T4	6	5	88.489	12.55	7.05
AE4T1	0	4	111.589	13.49	8.27
AE4T1	0	4	186.312	17.39	10.71
AE4T1	0	4	200.312	18.78	10.67
AE4T1	0	4	228.382	16	14.27
AE4T1	1	3	125.923	12.07	10.43
AE4T1	1	3	205.129	17.14	11.97
AE4T1	1	3	193.784	17.17	11.29
AE4T1	2	3	110.028	12.35	8.91
AE4T1	2	3	134.482	16.04	8.38
AE4T1	2	3	153.544	17.8	8.62
AE4T1	3	3	117.822	12.43	9.48
AE4T1	3	3	138.284	17.18	8.05
AE4T1	3	3	179.459	18.03	9.95
AE4T1	4	4	117.262	12.68	9.25
AE4T1	4	4	129.556	16.98	7.63
AE4T1	4	4	198.179	19.08	10.39
AE4T1	4	4	220.834	15.51	14.24
AE4T1	5	6	68.442	11.17	6.13
AE4T1	5	6	100.848	11.6	8.69
AE4T1	5	6	160.45	17.33	9.26
AE4T1	5	6	165.491	17.37	9.53
AE4T1	5	6	89.977	12.96	6.94
AE4T1	5	6	124.761	14.64	8.52
AE4T1	6	9	104.801	11.81	8.87
AE4T1	6	9	101.889	10.21	9.98
AE4T1	6	9	74.226	9.83	7.55
AE4T1	6	9	98.035	13.64	7.19
AE4T1	6	9	115.162	14.15	8.14
AE4T1	6	9	85.24	9.28	9.19
AE4T1	6	9	87.544	10.78	8.12
AE4T1	6	9	62.091	10.86	5.72
AE4T1	6	9	44.071	7.1	6.21
AE4T2	0	4	44.041	8.52	5.17
AE4T2	0	4	135.806	13.99	9.71
AE4T2	0	4	144.714	14.94	9.68
AE4T2	0	4	191.872	14.12	13.59
AE4T2	1	3	91.914	10.72	8.58
AE4T2	1	3	132.433	12.25	10.81
AE4T2	1	3	102.603	13.12	7.82
AE4T2	2	4	72.333	10.61	6.82
AE4T2	2	4	125.231	13.88	9.02
AE4T2	2	4	78.156	15.22	5.13
AE4T2	2	4	105.242	13.32	7.9
AE4T2	3	4	53.333	9.2	5.79
AE4T2	3	4	142.415	14.38	9.91
AE4T2	3	4	101.627	15.44	6.58
AE4T2	3	4	122.943	14.51	8.47
AE4T2	4	5	54.79	9.37	5.85
AE4T2	4	5	93.574	13.08	7.16
AE4T2	4	5	56.962	13.63	4.18
AE4T2	4	5	105.973	13.12	8.08
AE4T2	4	5	96.123	12.54	7.66
AE4T2	5	7	58.042	9.13	6.35
AE4T2	5	7	65.383	12.24	5.34
AE4T2	5	7	86.533	14.15	6.11
AE4T2	5	7	56.981	7.7	7.4
AE4T2	5	7	55.133	7.9	6.98
AE4T2	5	7	57.92	7.99	7.25
AE4T2	5	7	59.386	7.9	7.52
AE4T2	6	13	66.524	10.89	6.11
AE4T2	6	13	32.036	7.71	4.15
AE4T2	6	13	48.212	8.01	6.02
AE4T2	6	13	43.552	8.3	5.25
AE4T2	6	13	32.656	7.96	4.1
AE4T2	6	13	37.58	7.15	5.26
AE4T2	6	13	50.158	7.62	6.59
AE4T2	6	13	52.445	7.93	6.61
AE4T2	6	13	33.562	7.35	4.56
AE4T2	6	13	30.317	7.65	3.96
AE4T2	6	13	45.359	7.92	5.72
AE4T2	6	13	46.555	7.84	5.94
AE4T2	6	13	30.491	7.27	4.19
AE4T3	0	4	43.613	8.43	5.17
AE4T3	0	4	95.087	12.88	7.38
AE4T3	0	4	154.048	14.12	10.91
AE4T3	0	4	171.028	13.47	12.7
AE4T3	1	3	45.598	8.33	5.47
AE4T3	1	3	119.691	12.32	9.71
AE4T3	1	3	150.687	13.68	11.02
AE4T3	2	4	53.012	9.22	5.75
AE4T3	2	4	102.335	12.76	8.02
AE4T3	2	4	172.133	13.72	12.55
AE4T3	2	4	57.416	10.29	5.58
AE4T3	3	4	63.937	10.21	6.26
AE4T3	3	4	134.575	14.17	9.5
AE4T3	3	4	197.847	15.1	13.1
AE4T3	3	4	145.752	14.4	10.12
AE4T3	4	4	87.473	10.93	8
AE4T3	4	4	177.685	14.58	12.18
AE4T3	4	4	215.791	16.83	12.82
AE4T3	4	4	194.225	14.51	13.39
AE4T3	5	7	75.545	10.57	7.15
AE4T3	5	7	77.1	11.06	6.97
AE4T3	5	7	130.381	15.83	8.24
AE4T3	5	7	122.253	15.28	8
AE4T3	5	7	108.144	14.58	7.42
AE4T3	5	7	83.137	12.46	6.67
AE4T3	5	7	54.297	8.65	6.28
AE4T3	6	11	84.61	10.57	8.01
AE4T3	6	11	85.086	10.77	7.9
AE4T3	6	11	56.022	8.81	6.36
AE4T3	6	11	59.905	9.82	6.1
AE4T3	6	11	114.696	18.43	6.22
AE4T3	6	11	108.162	17.72	6.1
AE4T3	6	11	87.252	13.13	6.64
AE4T3	6	11	159.343	17.08	9.33
AE4T3	6	11	65.346	9.21	7.1
AE4T3	6	11	72.191	8.65	8.35
AE4T3	6	11	76.009	10.65	7.14
AE4T4	0	4	139.919	12	11.66
AE4T4	0	4	175.573	15.43	11.38
AE4T4	0	4	232.551	17.75	13.1
AE4T4	0	4	283.396	17.02	16.65
AE4T4	1	3	142.743	12	11.9
AE4T4	1	3	172.98	15.82	10.93
AE4T4	1	3	242.263	16.74	14.47
AE4T4	2	4	154.158	13.24	11.64
AE4T4	2	4	212.706	15.2	13.99
AE4T4	2	4	214.047	15.13	14.15
AE4T4	2	4	157.822	13.65	11.56
AE4T4	3	5	143.799	13.04	11.03
AE4T4	3	5	191.532	17.16	11.16
AE4T4	3	5	221.35	18.11	12.23
AE4T4	3	5	138.745	15.09	9.2
AE4T4	3	5	85.954	12.77	6.73
AE4T4	4	5	181.474	15.6	11.63
AE4T4	4	5	230.499	17.36	13.28
AE4T4	4	5	203.157	18.1	11.22
AE4T4	4	5	181.462	18.55	9.78
AE4T4	4	5	199.085	15.91	12.52
AE4T4	5	5	197.893	14.28	13.86
AE4T4	5	5	306.57	18.22	16.83
AE4T4	5	5	281.452	18.8	14.97
AE4T4	5	5	213.262	17.82	11.97
AE4T4	5	5	206.434	14.92	13.84
AE4T4	6	8	287.605	17.32	16.6
AE4T4	6	8	147.299	13.99	10.53
AE4T4	6	8	128.015	13.89	9.22
AE4T4	6	8	187.646	19.26	9.74
AE4T4	6	8	213.646	18.14	11.78
AE4T4	6	8	170.395	15.66	10.88
AE4T4	6	8	159.693	16.62	9.61
AE4T4	6	8	140.476	13.68	10.27
AE4T5	0	4	87.714	11.73	7.48
AE4T5	0	4	182.988	13.73	13.33
AE4T5	0	4	175.686	15.48	11.35
AE4T5	0	4	190.112	14.9	12.76
AE4T5	1	3	85.749	10.19	8.42
AE4T5	1	3	182.219	14.64	12.44
AE4T5	1	3	164.355	14.35	11.45
AE4T5	2	3	92.77	10.36	8.95
AE4T5	2	3	195.589	14.04	13.94
AE4T5	2	3	178.116	13.97	12.75
AE4T5	3	5	84.387	10.29	8.2
AE4T5	3	5	79.547	12.14	6.55
AE4T5	3	5	112.446	13.39	8.4
AE4T5	3	5	145.103	14.94	9.71
AE4T5	3	5	55.91	11.35	4.93
AE4T5	4	5	90.111	10.81	8.34
AE4T5	4	5	86.536	13.73	6.3
AE4T5	4	5	105.479	13.19	8
AE4T5	4	5	69.289	13.96	4.96
AE4T5	4	5	155.541	14.45	10.77
AE4T5	5	6	80.033	10.25	7.81
AE4T5	5	6	86.519	12.92	6.7
AE4T5	5	6	67.942	8.75	7.77
AE4T5	5	6	118.837	15.9	7.47
AE4T5	5	6	103.399	13.94	7.42
AE4T5	5	6	82.063	10.53	7.79
AE4T5	6	10	64.554	8.41	7.68
AE4T5	6	10	54.701	10.01	5.47
AE4T5	6	10	89.39	9.87	9.06
AE4T5	6	10	42.111	8.9	4.73
AE4T5	6	10	47.556	7.59	6.26
AE4T5	6	10	54.07	8.94	6.05
AE4T5	6	10	84.123	10.96	7.68
AE4T5	6	10	48.019	7.7	6.24
AE4T5	6	10	49.146	7.22	6.81
AE4T5	6	10	72.719	8.58	8.47
AE4T6	0	4	82.505	11.1	7.43
AE4T6	0	4	98.996	14.23	6.96
AE4T6	0	4	128.426	15.75	8.15
AE4T6	0	4	220.191	15.22	14.46
AE4T6	1	3	56.342	7.95	7.09
AE4T6	1	3	105.264	11.98	8.78
AE4T6	1	3	152.109	13.54	11.24
AE4T6	2	3	53.717	9.07	5.92
AE4T6	2	3	119.352	12.3	9.71
AE4T6	2	3	167.662	13.23	12.67
AE4T6	3	4	64.112	9.3	6.9
AE4T6	3	4	125.821	13.09	9.61
AE4T6	3	4	107.252	15.22	7.05
AE4T6	3	4	125.005	14.99	8.34
AE4T6	4	4	75.42	9.82	7.68
AE4T6	4	4	160.321	13.32	12.04
AE4T6	4	4	153.108	15.88	9.64
AE4T6	4	4	130.67	14.36	9.1
AE4T6	5	7	87.314	10.51	8.31
AE4T6	5	7	78.91	12.39	6.37
AE4T6	5	7	97.703	15.81	6.18
AE4T6	5	7	146.968	16.95	8.67
AE4T6	5	7	111.78	17.74	6.3
AE4T6	5	7	117.558	16.19	7.26
AE4T6	5	7	66.707	13.13	5.08
AE4T6	6	11	73.912	10.88	6.79
AE4T6	6	11	131.785	14.79	8.91
AE4T6	6	11	94.23	16.5	5.71
AE4T6	6	11	123.362	17.26	7.15
AE4T6	6	11	81.105	9.51	8.53
AE4T6	6	11	89.164	9.86	9.04
AE4T6	6	11	75.822	10.18	7.45
AE4T6	6	11	137.568	14.52	9.48
AE4T6	6	11	81.892	9.91	8.27
AE4T6	6	11	95.441	10.66	8.95
AE4T6	6	11	78.371	9.8	8
AE8T1	0	7	112.244	12.2	9.2
AE8T1	0	7	67.33	14.78	4.56
AE8T1	0	7	79.449	16.07	4.95
AE8T1	0	7	128.206	16.98	7.55
AE8T1	0	7	116.411	17.63	6.6
AE8T1	0	7	129.666	16.97	7.64
AE8T1	0	7	140.837	14.52	9.7
AE8T1	1	6	181.66	15.71	11.56
AE8T1	1	6	109.96	15.4	7.14
AE8T1	1	6	108.422	16.1	6.73
AE8T1	1	6	88.416	15.47	5.72
AE8T1	1	6	91.175	14.72	6.19
AE8T1	1	6	78.949	10.89	7.25
AE8T1	2	9	211.341	16.41	12.88
AE8T1	2	9	72.594	9.11	7.97
AE8T1	2	9	65.992	9.52	6.94
AE8T1	2	9	64.769	8.39	7.72
AE8T1	2	9	75.706	16.6	4.56
AE8T1	2	9	66.828	11.51	5.81
AE8T1	2	9	64.653	8.78	7.37
AE8T1	2	9	58.781	8.58	6.85
AE8T1	2	9	68.623	8.98	7.64
AE8T1	3	10	113.892	14.78	7.71
AE8T1	3	10	115.865	17.35	6.68
AE8T1	3	10	67.828	9.18	7.39
AE8T1	3	10	72.252	8.87	8.15
AE8T1	3	10	128.441	17.62	7.29
AE8T1	3	10	85.402	11.18	7.64
AE8T1	3	10	50.777	7.78	6.53
AE8T1	3	10	52.568	7.95	6.62
AE8T1	3	10	66.673	9.21	7.24
AE8T1	3	10	85.859	9.76	8.8
AE8T1	4	13	126.636	11.98	10.57
AE8T1	4	13	91.148	10.03	9.09
AE8T1	4	13	97.955	10.21	9.6
AE8T1	4	13	101.928	10.39	9.81
AE8T1	4	13	62.039	9.04	6.86
AE8T1	4	13	70.352	13.85	5.08
AE8T1	4	13	58.643	8.43	6.95
AE8T1	4	13	98.286	10.18	9.66
AE8T1	4	13	91.781	10.84	8.47
AE8T1	4	13	139.189	11.98	11.62
AE8T1	4	13	101.296	11.41	8.88
AE8T1	4	13	59.893	8.42	7.11
AE8T1	4	13	57.599	8.68	6.64
AE8T1	5	20	89.169	9.92	8.99
AE8T1	5	20	59.6	10.62	5.61
AE8T1	5	20	56.245	11.43	4.92
AE8T1	5	20	91.515	11.95	7.66
AE8T1	5	20	93.751	11.81	7.94
AE8T1	5	20	67.839	11.1	6.11
AE8T1	5	20	71.406	11.81	6.04
AE8T1	5	20	81.116	12.11	6.7
AE8T1	5	20	87.166	9.85	8.85
AE8T1	5	20	63.37	10.82	5.86
AE8T1	5	20	119.165	15.51	7.68
AE8T1	5	20	83.216	9.41	8.85
AE8T1	5	20	75.34	10.52	7.16
AE8T1	5	20	73.916	12.32	6
AE8T1	5	20	87.139	12.37	7.04
AE8T1	5	20	78.17	12.68	6.16
AE8T1	5	20	96.852	12.74	7.6
AE8T1	5	20	86.957	12.47	6.97
AE8T1	5	20	116.204	11.71	9.93
AE8T1	5	20	106.776	10.48	10.19
AE8T1	6	36	61.906	8.16	7.58
AE8T1	6	36	138.799	16.26	8.54
AE8T1	6	36	73.904	12.63	5.85
AE8T1	6	36	73.183	13.54	5.4
AE8T1	6	36	56.718	9.59	5.92
AE8T1	6	36	63.466	10.97	5.79
AE8T1	6	36	115.671	15.33	7.55
AE8T1	6	36	58.459	9.28	6.3
AE8T1	6	36	60.256	9.95	6.05
AE8T1	6	36	58.421	10.44	5.59
AE8T1	6	36	56.131	10.63	5.28
AE8T1	6	36	51.869	8.72	5.95
AE8T1	6	36	56.114	8.43	6.66
AE8T1	6	36	71.137	8.62	8.26
AE8T1	6	36	74.966	9.05	8.29
AE8T1	6	36	62.161	8.77	7.09
AE8T1	6	36	54.326	8.92	6.09
AE8T1	6	36	112.966	13.49	8.37
AE8T1	6	36	48.688	7.12	6.84
AE8T1	6	36	77.7	12.79	6.08
AE8T1	6	36	60.193	8.22	7.33
AE8T1	6	36	64.895	8.44	7.69
AE8T1	6	36	81.838	9.75	8.4
AE8T1	6	36	61.415	8.01	7.66
AE8T1	6	36	43.319	8.21	5.27
AE8T1	6	36	45.582	7.86	5.8
AE8T1	6	36	62.129	8.4	7.4
AE8T1	6	36	50.556	7.74	6.53
AE8T1	6	36	64.986	9.34	6.96
AE8T1	6	36	69.201	9.26	7.47
AE8T1	6	36	51.875	7.98	6.5
AE8T1	6	36	58.922	8.18	7.2
AE8T1	6	36	43.292	6.86	6.31
AE8T1	6	36	43.348	6.98	6.21
AE8T1	6	36	49.21	7.09	6.94
AE8T1	6	36	82.826	9.78	8.47
AE8T2	0	9	68.847	13.6	5.06
AE8T2	0	9	90.993	15.93	5.71
AE8T2	0	9	86.081	16.56	5.2
AE8T2	0	9	105.53	17.1	6.17
AE8T2	0	9	139.904	19.82	7.06
AE8T2	0	9	208.336	20.35	10.24
AE8T2	0	9	229.282	18.25	12.56
AE8T2	0	9	188.665	15.62	12.08
AE8T2	0	9	117.929	18.47	6.39
AE8T2	1	9	72.615	13.98	5.19
AE8T2	1	9	96.108	16.01	6
AE8T2	1	9	96.259	15.36	6.27
AE8T2	1	9	88.811	15.45	5.75
AE8T2	1	9	121.427	19.48	6.23
AE8T2	1	9	129.446	19.29	6.71
AE8T2	1	9	202.642	19.35	10.47
AE8T2	1	9	216.032	17.38	12.43
AE8T2	1	9	82.71	15.66	5.28
AE8T2	2	9	72.529	14.6	4.97
AE8T2	2	9	89.932	16.15	5.57
AE8T2	2	9	107.862	16.95	6.36
AE8T2	2	9	96.352	16.39	5.88
AE8T2	2	9	126.654	18.74	6.76
AE8T2	2	9	148.677	18.92	7.86
AE8T2	2	9	210.16	19.28	10.9
AE8T2	2	9	153.645	19.24	7.98
AE8T2	2	9	143.909	16.6	8.67
AE8T2	3	9	94.891	13.52	7.02
AE8T2	3	9	96.937	15.64	6.2
AE8T2	3	9	105.192	16.41	6.41
AE8T2	3	9	105.045	16.68	6.3
AE8T2	3	9	124.362	19.25	6.46
AE8T2	3	9	147.312	20.03	7.35
AE8T2	3	9	232.224	20.05	11.58
AE8T2	3	9	131.952	18.94	6.97
AE8T2	3	9	145.484	16.31	8.92
AE8T2	4	10	93.07	14.56	6.39
AE8T2	4	10	119.764	16.38	7.31
AE8T2	4	10	110.842	17.25	6.42
AE8T2	4	10	122.888	18.06	6.8
AE8T2	4	10	126.008	18.87	6.68
AE8T2	4	10	161.712	20.62	7.84
AE8T2	4	10	231.716	20.66	11.21
AE8T2	4	10	108.517	11.68	9.29
AE8T2	4	10	132.239	17.07	7.74
AE8T2	4	10	77.924	9.73	8.01
AE8T2	5	12	130.613	15.41	8.47
AE8T2	5	12	164.997	17.79	9.28
AE8T2	5	12	143.587	18.03	7.97
AE8T2	5	12	173.415	18.12	9.57
AE8T2	5	12	155.229	19.37	8.01
AE8T2	5	12	122.728	11.72	10.47
AE8T2	5	12	107.07	10.95	9.78
AE8T2	5	12	115.503	11.04	10.46
AE8T2	5	12	121.009	16.22	7.46
AE8T2	5	12	90.618	9.87	9.18
AE8T2	5	12	136.07	11.67	11.66
AE8T2	5	12	115.322	11.44	10.08
AE8T2	6	34	45.638	7.77	5.88
AE8T2	6	34	52.628	8.75	6.02
AE8T2	6	34	54.111	9.62	5.63
AE8T2	6	34	54.812	11.17	4.91
AE8T2	6	34	63.727	11.39	5.6
AE8T2	6	34	62.035	11.15	5.56
AE8T2	6	34	59.044	10.29	5.74
AE8T2	6	34	96.693	11.42	8.47
AE8T2	6	34	54.296	10.66	5.09
AE8T2	6	34	70.131	11.49	6.11
AE8T2	6	34	93.307	10.63	8.77
AE8T2	6	34	52.436	9.04	5.8
AE8T2	6	34	60.141	9.53	6.31
AE8T2	6	34	101.245	12	8.44
AE8T2	6	34	119.786	11.68	10.26
AE8T2	6	34	78.003	10.51	7.42
AE8T2	6	34	61.575	9.92	6.21
AE8T2	6	34	60.761	8.25	7.37
AE8T2	6	34	80.902	10.45	7.74
AE8T2	6	34	45.934	7.35	6.25
AE8T2	6	34	68.324	12.85	5.32
AE8T2	6	34	61.921	10.71	5.78
AE8T2	6	34	74.423	10.46	7.12
AE8T2	6	34	71.195	10.41	6.84
AE8T2	6	34	54.56	9.57	5.7
AE8T2	6	34	51.439	10.14	5.07
AE8T2	6	34	45.333	9.52	4.76
AE8T2	6	34	58.47	8.58	6.81
AE8T2	6	34	61.548	8.39	7.34
AE8T2	6	34	62.056	8.44	7.36
AE8T2	6	34	52.148	8.71	5.99
AE8T2	6	34	49.306	9.16	5.38
AE8T2	6	34	50.272	8.66	5.8
AE8T2	6	34	61.341	8.9	6.89
AE8T3	0	7	160.925	13.3	12.1
AE8T3	0	7	157.703	15.98	9.87
AE8T3	0	7	114.174	17.15	6.66
AE8T3	0	7	89.1	13.54	6.58
AE8T3	0	7	116.53	16.05	7.26
AE8T3	0	7	103.711	13.72	7.56
AE8T3	0	7	96.062	11.25	8.54
AE8T3	1	6	144.087	14.19	10.16
AE8T3	1	6	135.275	16.04	8.43
AE8T3	1	6	126.89	16.44	7.72
AE8T3	1	6	110.234	15.02	7.34
AE8T3	1	6	102.628	13.04	7.87
AE8T3	1	6	88.593	10.85	8.17
AE8T3	2	6	190.875	15.55	12.28
AE8T3	2	6	132.932	16.28	8.16
AE8T3	2	6	144.419	16.77	8.61
AE8T3	2	6	121.12	14.6	8.29
AE8T3	2	6	82.253	13.8	5.96
AE8T3	2	6	116.935	11.6	10.08
AE8T3	3	8	93.246	14.21	6.56
AE8T3	3	8	120.893	17.3	6.99
AE8T3	3	8	58.939	8.36	7.05
AE8T3	3	8	143.277	16.08	8.91
AE8T3	3	8	125.102	13.89	9.01
AE8T3	3	8	75.811	12.98	5.84
AE8T3	3	8	100.793	10.76	9.37
AE8T3	3	8	61.306	8.38	7.32
AE8T3	4	8	134.798	17.01	7.92
AE8T3	4	8	142.041	17.67	8.04
AE8T3	4	8	83.325	9.71	8.58
AE8T3	4	8	144.157	16.61	8.68
AE8T3	4	8	107.582	13.42	8.02
AE8T3	4	8	97.096	11.33	8.57
AE8T3	4	8	94.585	12.91	7.32
AE8T3	4	8	78.341	8.87	8.83
AE8T3	5	9	159.004	18.06	8.8
AE8T3	5	9	175.98	19.62	8.97
AE8T3	5	9	85.933	9.4	9.14
AE8T3	5	9	117.795	17.87	6.59
AE8T3	5	9	96.934	17.28	5.61
AE8T3	5	9	127.097	16.11	7.89
AE8T3	5	9	112.139	14.13	7.94
AE8T3	5	9	114.781	12.14	9.45
AE8T3	5	9	86.335	9.39	9.2
AE8T3	6	15	72.505	8.98	8.08
AE8T3	6	15	114.717	10.87	10.56
AE8T3	6	15	75.139	10.27	7.32
AE8T3	6	15	60.901	9.96	6.12
AE8T3	6	15	139.746	17.43	8.02
AE8T3	6	15	134.977	17.62	7.66
AE8T3	6	15	92.46	14.68	6.3
AE8T3	6	15	100.388	16.27	6.17
AE8T3	6	15	117.689	15.14	7.77
AE8T3	6	15	66.005	12.2	5.41
AE8T3	6	15	63.122	11.53	5.48
AE8T3	6	15	60.635	9.46	6.41
AE8T3	6	15	71.179	9.87	7.21
AE8T3	6	15	91.75	10	9.18
AE8T3	6	15	72.697	9.27	7.84
BE2T1	0	2	160.618	14.13	11.36
BE2T1	0	2	279.133	16.84	16.57
BE2T1	1	1	311.321	19.71	15.8
BE2T1	2	2	161.797	13.35	12.12
BE2T1	2	2	196.225	14.23	13.79
BE2T1	3	4	82.946	13.85	5.99
BE2T1	3	4	130.63	17.42	7.5
BE2T1	3	4	73.751	10.37	7.11
BE2T1	3	4	95.14	11.18	8.51
BE2T1	4	5	132.23	14.75	8.96
BE2T1	4	5	89.633	9.84	9.11
BE2T1	4	5	43.071	7.9	5.45
BE2T1	4	5	38.704	9.68	4
BE2T1	4	5	68.162	9.38	7.27
BE2T1	5	5	116.649	14.21	8.21
BE2T1	5	5	82.841	10.65	7.78
BE2T1	5	5	36.876	7.19	5.13
BE2T1	5	5	48.67	7.98	6.1
BE2T1	5	5	87.073	9.49	9.18
BE2T1	6	5	122.426	14.91	8.21
BE2T1	6	5	71.49	9.3	7.69
BE2T1	6	5	69.461	8.94	7.77
BE2T1	6	5	65.342	8.45	7.73
BE2T1	6	5	72.685	9.4	7.73
BE2T2	0	2	198.912	14.37	13.84
BE2T2	0	2	330.091	21.84	15.11
BE2T2	1	1	399.707	25.63	15.6
BE2T2	2	3	315.601	19.21	16.43
BE2T2	2	3	130.091	14.79	8.8
BE2T2	2	3	151.795	14.75	10.29
BE2T2	3	4	183.597	14.28	12.85
BE2T2	3	4	109.05	15.08	7.23
BE2T2	3	4	103.91	13.07	7.95
BE2T2	3	4	142.869	13.68	10.44
BE2T2	4	6	111.389	15.31	7.28
BE2T2	4	6	79.262	11.09	7.14
BE2T2	4	6	171.912	14.51	11.84
BE2T2	4	6	78.546	9.69	8.11
BE2T2	4	6	71.039	10.33	6.88
BE2T2	4	6	91.993	12.65	7.27
BE2T2	5	8	107.558	11.75	9.16
BE2T2	5	8	97.054	13.56	7.16
BE2T2	5	8	115.616	12.99	8.9
BE2T2	5	8	74	10.01	7.39
BE2T2	5	8	68.642	10.72	6.41
BE2T2	5	8	67.671	10.61	6.38
BE2T2	5	8	58.843	9.73	6.05
BE2T2	5	8	59.248	12.2	4.86
BE2T2	6	7	60.88	8.85	6.88
BE2T2	6	7	84.19	11.94	7.05
BE2T2	6	7	40.898	6.47	6.33
BE2T2	6	7	93.24	11.58	8.05
BE2T2	6	7	98.234	12.87	7.63
BE2T2	6	7	105.718	13.25	7.98
BE2T2	6	7	121.384	12.54	9.68
BE2T3	0	2	181.992	13.81	13.18
BE2T3	0	2	380.404	24.79	15.34
BE2T3	1	1	410.085	27.19	15.08
BE2T3	2	2	204.223	17.97	11.37
BE2T3	2	2	353.31	21.69	16.29
BE2T3	3	5	204.483	15.59	13.11
BE2T3	3	5	224.161	15.83	14.16
BE2T3	3	5	140.406	14.66	9.58
BE2T3	3	5	109.934	11.98	9.18
BE2T3	3	5	106.008	10.86	9.76
BE2T3	4	7	104.63	10.55	9.92
BE2T3	4	7	118.613	12.3	9.64
BE2T3	4	7	295.028	19.85	14.87
BE2T3	4	7	203.98	20.04	10.18
BE2T3	4	7	176.896	13.35	13.25
BE2T3	4	7	95.672	15.77	6.06
BE2T3	4	7	72.203	9.5	7.6
BE2T3	5	10	107.779	13.68	7.88
BE2T3	5	10	94.987	9.92	9.57
BE2T3	5	10	130.959	13.59	9.64
BE2T3	5	10	255.5	18.41	13.88
BE2T3	5	10	281.322	18.24	15.42
BE2T3	5	10	112.455	16.82	6.69
BE2T3	5	10	156.269	16.68	9.37
BE2T3	5	10	117.876	17.35	6.79
BE2T3	5	10	170.663	13.43	12.71
BE2T3	5	10	153.278	12.65	12.12
BE2T3	6	18	162.126	15.7	10.33
BE2T3	6	18	100.838	10.95	9.21
BE2T3	6	18	107.328	11.97	8.96
BE2T3	6	18	115.14	12	9.6
BE2T3	6	18	65.75	10.59	6.21
BE2T3	6	18	107.906	12.9	8.37
BE2T3	6	18	216.313	15.1	14.33
BE2T3	6	18	128.7	12.02	10.71
BE2T3	6	18	51.459	7.61	6.76
BE2T3	6	18	110.365	13.81	7.99
BE2T3	6	18	72.036	10.34	6.96
BE2T3	6	18	55.835	8.26	6.76
BE2T3	6	18	126.471	14.26	8.87
BE2T3	6	18	105.186	11.78	8.93
BE2T3	6	18	75.863	9.64	7.87
BE2T3	6	18	110.335	11.49	9.6
BE2T3	6	18	103.514	10.39	9.96
BE2T3	6	18	139.862	13.86	10.09
BE2T4	0	2	419.555	24.48	17.14
BE2T4	0	2	257.843	16.71	15.43
BE2T4	1	1	533.665	29.24	18.25
BE2T4	2	2	323.567	18.91	17.11
BE2T4	2	2	297.085	17.42	17.06
BE2T4	3	4	149.199	14.8	10.08
BE2T4	3	4	200.704	17.69	11.35
BE2T4	3	4	156.018	17.76	8.78
BE2T4	3	4	128.332	13.98	9.18
BE2T4	4	5	199.992	16.97	11.79
BE2T4	4	5	200.822	18.4	10.91
BE2T4	4	5	104.902	11.42	9.18
BE2T4	4	5	158.54	15.61	10.16
BE2T4	4	5	133.615	13.07	10.23
BE2T4	5	11	80.932	11.45	7.07
BE2T4	5	11	70.551	9.91	7.12
BE2T4	5	11	173.505	20.41	8.5
BE2T4	5	11	144.763	20.14	7.19
BE2T4	5	11	58.74	9.81	5.99
BE2T4	5	11	64.306	8.72	7.37
BE2T4	5	11	109.186	15.22	7.18
BE2T4	5	11	80.297	11.86	6.77
BE2T4	5	11	71.755	10.61	6.77
BE2T4	5	11	55.603	10.04	5.54
BE2T4	5	11	87.009	9.58	9.08
BE2T4	6	13	101.921	11.84	8.61
BE2T4	6	13	119.194	12.19	9.78
BE2T4	6	13	125.972	11.54	10.91
BE2T4	6	13	112.236	12.83	8.75
BE2T4	6	13	110.84	13.46	8.23
BE2T4	6	13	114.142	12.3	9.28
BE2T4	6	13	74.88	10.52	7.12
BE2T4	6	13	55.839	7.88	7.09
BE2T4	6	13	85.403	10.43	8.19
BE2T4	6	13	82.09	9.95	8.25
BE2T4	6	13	105.992	11.23	9.44
BE2T4	6	13	79.842	9.78	8.16
BE2T4	6	13	71.784	9.58	7.49
BE2T5	0	2	744.414	38.29	19.44
BE2T5	0	2	439.663	25.05	17.55
BE2T5	1	1	841.896	43.52	19.34
BE2T5	2	3	356.43	20.86	17.09
BE2T5	2	3	289.462	19.93	14.53
BE2T5	2	3	336.704	19.43	17.33
BE2T5	3	5	177.04	17.27	10.25
BE2T5	3	5	184.117	20.77	8.87
BE2T5	3	5	285.585	16.93	16.87
BE2T5	3	5	380.715	21.31	17.87
BE2T5	3	5	135.558	14.47	9.37
BE2T5	4	7	313.75	17.73	17.7
BE2T5	4	7	216.303	21.01	10.29
BE2T5	4	7	221.064	21.15	10.45
BE2T5	4	7	102.642	11.33	9.06
BE2T5	4	7	153.097	16.84	9.09
BE2T5	4	7	120.54	13.37	9.01
BE2T5	4	7	115.695	12.16	9.52
BE2T5	5	8	208.83	21.71	9.62
BE2T5	5	8	216.865	18.57	11.68
BE2T5	5	8	283.513	23.09	12.28
BE2T5	5	8	253.848	23.08	11
BE2T5	5	8	156.656	14.11	11.1
BE2T5	5	8	108.636	12.02	9.03
BE2T5	5	8	145.029	16.8	8.63
BE2T5	5	8	120.927	13.7	8.83
BE2T5	6	12	140.588	19.88	7.07
BE2T5	6	12	135.914	18.41	7.38
BE2T5	6	12	116.066	23.96	4.84
BE2T5	6	12	131.52	22.18	5.93
BE2T5	6	12	196.482	24.42	8.05
BE2T5	6	12	170.014	23.43	7.25
BE2T5	6	12	170.488	22.68	7.52
BE2T5	6	12	192.601	22.07	8.73
BE2T5	6	12	127.368	12.28	10.37
BE2T5	6	12	140.692	18.02	7.81
BE2T5	6	12	138.264	15.42	8.97
BE2T5	6	12	146.871	13.77	10.66
BE4T1	0	4	298.61	17.29	17.27
BE4T1	0	4	237.852	18.95	12.55
BE4T1	0	4	272.926	17.85	15.29
BE4T1	0	4	113.765	13.77	8.26
BE4T1	1	3	322.479	18.15	17.76
BE4T1	1	3	286.885	19.51	14.71
BE4T1	1	3	246.086	18.02	13.66
BE4T1	2	4	196.323	16.72	11.74
BE4T1	2	4	310.692	19.46	15.96
BE4T1	2	4	167.209	16.14	10.36
BE4T1	2	4	188.639	18.53	10.18
BE4T1	3	4	162.129	15.01	10.8
BE4T1	3	4	222.921	19.53	11.42
BE4T1	3	4	346.466	19.28	17.97
BE4T1	3	4	192.425	17.13	11.23
BE4T1	4	9	188.287	16.76	11.23
BE4T1	4	9	160.844	18.01	8.93
BE4T1	4	9	115.28	12.16	9.48
BE4T1	4	9	109.949	11.37	9.67
BE4T1	4	9	71.48	11.01	6.49
BE4T1	4	9	207.081	17.34	11.94
BE4T1	4	9	71.387	11.61	6.15
BE4T1	4	9	98.074	11.06	8.87
BE4T1	4	9	159.803	13.24	12.07
BE4T1	5	11	148.675	14.19	10.48
BE4T1	5	11	206.338	22.62	9.12
BE4T1	5	11	128.963	15.33	8.41
BE4T1	5	11	97.964	13.28	7.38
BE4T1	5	11	194.389	18.8	10.34
BE4T1	5	11	96.043	13.32	7.21
BE4T1	5	11	91.089	11.74	7.76
BE4T1	5	11	84.773	10.35	8.19
BE4T1	5	11	115.204	16.21	7.1
BE4T1	5	11	94.496	11.54	8.19
BE4T1	5	11	100.577	12.32	8.16
BE4T1	6	18	128.102	12.42	10.31
BE4T1	6	18	107.169	11.54	9.29
BE4T1	6	18	123.459	11.4	10.83
BE4T1	6	18	108.957	12.84	8.49
BE4T1	6	18	52.533	8.23	6.39
BE4T1	6	18	79.113	11.61	6.82
BE4T1	6	18	59.568	8.19	7.27
BE4T1	6	18	89.81	11.16	8.05
BE4T1	6	18	108.892	12.63	8.62
BE4T1	6	18	111.738	15.18	7.36
BE4T1	6	18	141.219	12.19	11.59
BE4T1	6	18	170.009	13.39	12.7
BE4T1	6	18	76.405	12.29	6.22
BE4T1	6	18	102.176	12.17	8.39
BE4T1	6	18	95.459	11.32	8.43
BE4T1	6	18	97.737	14.18	6.89
BE4T1	6	18	112.465	13.57	8.29
BE4T1	6	18	97.259	12.82	7.58
BE4T2	0	4	99.766	12.46	8.01
BE4T2	0	4	192.144	17.17	11.19
BE4T2	0	4	262.32	17.98	14.59
BE4T2	0	4	429.571	23.88	17.99
BE4T2	1	3	260.464	19.84	13.13
BE4T2	1	3	437.557	24.32	17.99
BE4T2	1	3	221.18	16.6	13.32
BE4T2	2	7	134.235	13.9	9.66
BE4T2	2	7	142.488	18.59	7.67
BE4T2	2	7	221.371	20.3	10.9
BE4T2	2	7	206.449	19.96	10.34
BE4T2	2	7	87.62	9.94	8.81
BE4T2	2	7	104.747	14.84	7.06
BE4T2	2	7	78.577	9.42	8.34
BE4T2	3	13	153.093	20.78	7.37
BE4T2	3	13	56.174	10.69	5.25
BE4T2	3	13	53.418	10.18	5.25
BE4T2	3	13	64.491	10.72	6.02
BE4T2	3	13	67.156	10.07	6.67
BE4T2	3	13	59.069	10	5.9
BE4T2	3	13	64.964	10.02	6.48
BE4T2	3	13	70.92	10.2	6.95
BE4T2	3	13	81.533	9.36	8.71
BE4T2	3	13	117.646	20.25	5.81
BE4T2	3	13	151.19	15.94	9.48
BE4T2	3	13	86.172	10	8.62
BE4T2	3	13	52.262	8.1	6.45
BE4T2	4	14	73.629	8.99	8.19
BE4T2	4	14	135.011	19.2	7.03
BE4T2	4	14	146.382	20.11	7.28
BE4T2	4	14	72.014	10.33	6.97
BE4T2	4	14	70.77	10.74	6.59
BE4T2	4	14	76.984	9.97	7.72
BE4T2	4	14	80.081	10.17	7.87
BE4T2	4	14	83.531	9.98	8.37
BE4T2	4	14	65.143	9.64	6.76
BE4T2	4	14	73.025	10.45	6.99
BE4T2	4	14	76.533	11.01	6.95
BE4T2	4	14	79.47	10.08	7.88
BE4T2	4	14	68.578	9.01	7.61
BE4T2	4	14	61.782	9.08	6.8
BE4T2	5	18	76.275	9.97	7.65
BE4T2	5	18	46.707	8.6	5.43
BE4T2	5	18	63.326	10.12	6.25
BE4T2	5	18	68.878	11.36	6.06
BE4T2	5	18	73.881	10.95	6.75
BE4T2	5	18	90.342	10.77	8.38
BE4T2	5	18	91.657	10.73	8.54
BE4T2	5	18	88.878	10.4	8.55
BE4T2	5	18	92.289	10.77	8.57
BE4T2	5	18	92.417	11.61	7.96
BE4T2	5	18	71.494	9.55	7.49
BE4T2	5	18	99.356	10.97	9.06
BE4T2	5	18	95.079	11.49	8.27
BE4T2	5	18	76.152	10.37	7.34
BE4T2	5	18	62.718	10.44	6.01
BE4T2	5	18	48.836	9.65	5.06
BE4T2	5	18	51.501	9.71	5.3
BE4T2	5	18	75.517	9.4	8.03
BE4T2	6	24	42.832	8.82	4.86
BE4T2	6	24	64.352	9.26	6.95
BE4T2	6	24	59.559	9.97	5.97
BE4T2	6	24	106.705	11.98	8.91
BE4T2	6	24	100.517	12.73	7.9
BE4T2	6	24	110.031	11.93	9.23
BE4T2	6	24	59.361	10.67	5.56
BE4T2	6	24	51.146	10.23	5
BE4T2	6	24	40.333	8.77	4.6
BE4T2	6	24	60.594	8.51	7.12
BE4T2	6	24	44.863	7.28	6.17
BE4T2	6	24	50.954	7.91	6.44
BE4T2	6	24	56.567	9.74	5.81
BE4T2	6	24	74.188	9.54	7.77
BE4T2	6	24	62.164	10.27	6.05
BE4T2	6	24	50.373	9.75	5.16
BE4T2	6	24	118.076	11.91	9.91
BE4T2	6	24	88.033	11.36	7.75
BE4T2	6	24	101.444	10.96	9.26
BE4T2	6	24	72.007	11.51	6.25
BE4T2	6	24	60.385	9.96	6.06
BE4T2	6	24	54.293	8.69	6.25
BE4T2	6	24	76.668	11.43	6.71
BE4T2	6	24	68.454	11.38	6.02
BE4T3	0	4	224.967	17.34	12.97
BE4T3	0	4	139.882	16.2	8.63
BE4T3	0	4	81.077	11.53	7.03
BE4T3	0	4	151.595	13.68	11.08
BE4T3	1	3	134.259	13.57	9.89
BE4T3	1	3	239.686	16.12	14.86
BE4T3	1	3	151.523	13.39	11.31
BE4T3	2	3	223.768	15.38	14.55
BE4T3	2	3	248.053	17.37	14.28
BE4T3	2	3	190.857	14.57	13.1
BE4T3	3	5	213.251	16.1	13.25
BE4T3	3	5	130.673	13.6	9.61
BE4T3	3	5	155.197	18.47	8.4
BE4T3	3	5	90.97	15.16	6
BE4T3	3	5	151.426	13.62	11.12
BE4T3	4	8	195.993	16.9	11.59
BE4T3	4	8	101.952	11.55	8.82
BE4T3	4	8	113.83	12.43	9.16
BE4T3	4	8	89.541	12.28	7.29
BE4T3	4	8	121.747	17.37	7.01
BE4T3	4	8	88.104	15.09	5.84
BE4T3	4	8	44.915	10.53	4.26
BE4T3	4	8	199.382	16.14	12.35
BE4T3	5	15	113.623	11.29	10.06
BE4T3	5	15	114.639	12.27	9.34
BE4T3	5	15	101.763	12.23	8.32
BE4T3	5	15	99.461	13.35	7.45
BE4T3	5	15	74.681	12.3	6.07
BE4T3	5	15	72.259	13.03	5.55
BE4T3	5	15	55.343	9.95	5.56
BE4T3	5	15	47.424	9.14	5.19
BE4T3	5	15	43.35	9.4	4.61
BE4T3	5	15	74.222	13.46	5.51
BE4T3	5	15	52.008	9.97	5.22
BE4T3	5	15	49.804	9.12	5.46
BE4T3	5	15	143.867	13.31	10.81
BE4T3	5	15	117.841	13.93	8.46
BE4T3	5	15	96.252	11.5	8.37
BE4T3	6	25	100.723	14.33	7.03
BE4T3	6	25	89.8	14.51	6.19
BE4T3	6	25	67.9	10.83	6.27
BE4T3	6	25	40.695	7.5	5.42
BE4T3	6	25	114.98	10.88	10.57
BE4T3	6	25	46.299	11.38	4.07
BE4T3	6	25	49.233	10.4	4.73
BE4T3	6	25	53.662	10.31	5.21
BE4T3	6	25	37.167	8.81	4.22
BE4T3	6	25	55.839	8.55	6.53
BE4T3	6	25	66.638	10.59	6.29
BE4T3	6	25	115.109	12.93	8.9
BE4T3	6	25	62.144	9.61	6.46
BE4T3	6	25	65.015	8.76	7.42
BE4T3	6	25	86.716	13.36	6.49
BE4T3	6	25	85.701	12.31	6.96
BE4T3	6	25	60.086	9.62	6.25
BE4T3	6	25	95.599	10.4	9.19
BE4T3	6	25	78.277	9.33	8.39
BE4T3	6	25	75.238	10.49	7.17
BE4T3	6	25	74.59	10.93	6.82
BE4T3	6	25	45.532	8.88	5.13
BE4T3	6	25	72.76	10.26	7.09
BE4T3	6	25	62.54	8.59	7.28
BE4T3	6	25	45.613	9.92	4.6
BE4T4	0	3	246.373	18.93	13.02
BE4T4	0	3	205.968	16.6	12.41
BE4T4	0	3	256.61	16.47	15.58
BE4T4	1	2	350.23	19.18	18.26
BE4T4	1	2	184.057	16.31	11.29
BE4T4	2	2	371.117	21.69	17.11
BE4T4	2	2	186.056	16.27	11.44
BE4T4	3	3	161.346	16.25	9.93
BE4T4	3	3	204.44	18.37	11.13
BE4T4	3	3	252.282	17.86	14.12
BE4T4	4	3	158.07	16.74	9.44
BE4T4	4	3	238.122	19.7	12.09
BE4T4	4	3	275.27	18.05	15.25
BE4T4	5	5	195.352	16.16	12.09
BE4T4	5	5	181.519	20.48	8.86
BE4T4	5	5	99.904	10.22	9.78
BE4T4	5	5	288.072	18.14	15.88
BE4T4	5	5	108.655	11.31	9.61
BE4T4	6	7	213.474	20.74	10.29
BE4T4	6	7	99.877	10.68	9.35
BE4T4	6	7	171.08	16.09	10.64
BE4T4	6	7	155.867	14.71	10.59
BE4T4	6	7	88.886	11.47	7.75
BE4T4	6	7	148.308	19.11	7.76
BE4T4	6	7	138.87	15.91	8.73
BE4T5	0	4	60.858	9.53	6.39
BE4T5	0	4	111.42	13.54	8.23
BE4T5	0	4	157.852	13.22	11.94
BE4T5	0	4	87.942	12.94	6.79
BE4T5	1	3	99.043	11.74	8.44
BE4T5	1	3	132.978	13.75	9.67
BE4T5	1	3	161.021	12.95	12.43
BE4T5	2	4	85.569	10.72	7.98
BE4T5	2	4	158.379	12.64	12.53
BE4T5	2	4	99.485	12.84	7.75
BE4T5	2	4	64.881	10.38	6.25
BE4T5	3	5	65.788	10.9	6.03
BE4T5	3	5	153.659	13.7	11.21
BE4T5	3	5	83.561	12	6.96
BE4T5	3	5	122.897	14.07	8.74
BE4T5	3	5	38.127	7.73	4.94
BE4T5	4	6	64.396	11.14	5.78
BE4T5	4	6	67.735	10.27	6.59
BE4T5	4	6	188.58	14.31	13.18
BE4T5	4	6	82.082	10.96	7.49
BE4T5	4	6	98.303	13.81	7.12
BE4T5	4	6	91.508	11.67	7.84
BE4T5	5	11	35.173	7.71	4.56
BE4T5	5	11	58.253	11.19	5.21
BE4T5	5	11	42.302	12.13	3.49
BE4T5	5	11	67.469	13.95	4.84
BE4T5	5	11	38.236	7.68	4.98
BE4T5	5	11	48.572	8.11	5.99
BE4T5	5	11	72.758	9.07	8.03
BE4T5	5	11	62.338	9.21	6.77
BE4T5	5	11	51.777	9.78	5.3
BE4T5	5	11	38.047	7.56	5.03
BE4T5	5	11	46.562	6.83	6.82
BE4T5	6	15	40.616	9.1	4.46
BE4T5	6	15	18.863	6.21	3.04
BE4T5	6	15	40.277	10.88	3.7
BE4T5	6	15	46.249	7.87	5.87
BE4T5	6	15	59.824	8.87	6.75
BE4T5	6	15	48.829	8.34	5.85
BE4T5	6	15	107.669	10.8	9.97
BE4T5	6	15	65.16	11.1	5.87
BE4T5	6	15	93.503	10.24	9.13
BE4T5	6	15	76.353	9.38	8.14
BE4T5	6	15	77.019	9.28	8.3
BE4T5	6	15	47.321	7.72	6.13
BE4T5	6	15	34.012	7.31	4.65
BE4T5	6	15	46.799	7.29	6.42
BE4T5	6	15	50.923	9.77	5.21
BE4T6	0	4	143.138	13.83	10.35
BE4T6	0	4	203.181	18.41	11.04
BE4T6	0	4	325.716	19.9	16.37
BE4T6	0	4	199.104	16.37	12.16
BE4T6	1	3	222.998	16.48	13.53
BE4T6	1	3	299.179	19.25	15.54
BE4T6	1	3	228.463	16.48	13.86
BE4T6	2	3	207.291	15.81	13.11
BE4T6	2	3	337.287	20.34	16.58
BE4T6	2	3	237.738	17.05	13.95
BE4T6	3	3	239.448	15.7	15.25
BE4T6	3	3	301.812	17.88	16.88
BE4T6	3	3	246.325	16.41	15.01
BE4T6	4	3	122.999	13.52	9.1
BE4T6	4	3	358.432	19.05	18.81
BE4T6	4	3	312.379	18.07	17.29
BE4T6	5	3	245.038	18.21	13.45
BE4T6	5	3	311.257	20.68	15.05
BE4T6	5	3	266.509	17.79	14.98
BE4T6	6	3	274.595	16.65	16.49
BE4T6	6	3	328.19	19.33	16.98
BE4T6	6	3	242.788	17.5	13.88
BE4T7	1	3	99.375	12.24	8.12
BE4T7	1	3	114.782	11.03	10.41
BE4T7	1	3	118.462	11.42	10.38
BE4T7	2	3	124.675	11.82	10.55
BE4T7	2	3	135.401	13.11	10.33
BE4T7	2	3	99.466	10.24	9.72
BE4T7	3	3	224.615	18.15	12.37
BE4T7	3	3	139.194	13.8	10.09
BE4T7	3	3	131.847	11.79	11.18
BE4T7	4	6	128.937	14.58	8.84
BE4T7	4	6	84.014	15.34	5.48
BE4T7	4	6	143.625	19.6	7.33
BE4T7	4	6	97.779	11.18	8.75
BE4T7	4	6	130.436	12.47	10.46
BE4T7	4	6	65.283	8.11	8.05
BE4T7	5	7	143.299	18.36	7.8
BE4T7	5	7	185.368	22.08	8.39
BE4T7	5	7	209.082	22.6	9.25
BE4T7	5	7	130.005	14.36	9.05
BE4T7	5	7	137.405	17.49	7.86
BE4T7	5	7	67.98	10.03	6.78
BE4T7	5	7	98.655	10.49	9.41
BE4T7	6	12	146.102	13.5	10.82
BE4T7	6	12	118.343	17.28	6.85
BE4T7	6	12	184.9	14.32	12.91
BE4T7	6	12	192.067	14.31	13.42
BE4T7	6	12	101.08	14.93	6.77
BE4T7	6	12	97.516	13.73	7.1
BE4T7	6	12	109.967	13.85	7.94
BE4T7	6	12	73.597	11.32	6.5
BE4T7	6	12	71.609	11.02	6.5
BE4T7	6	12	27.491	5.87	4.69
BE4T7	6	12	79.078	10.83	7.3
BE4T7	6	12	50.762	7.78	6.52
BE8T1	0	7	116.354	13.04	8.93
BE8T1	0	7	123.236	16.81	7.33
BE8T1	0	7	159.391	19.63	8.12
BE8T1	0	7	182.246	22.34	8.16
BE8T1	0	7	211.863	22.13	9.57
BE8T1	0	7	219.621	21.71	10.12
BE8T1	0	7	279.664	19.92	14.04
BE8T1	1	6	152.334	20.28	7.51
BE8T1	1	6	181.3	21.7	8.36
BE8T1	1	6	234.455	22.08	10.62
BE8T1	1	6	185.968	22.93	8.11
BE8T1	1	6	281.702	19.83	14.21
BE8T1	1	6	147.1	16.99	8.66
BE8T1	2	6	247.932	17.69	14.01
BE8T1	2	6	135.171	21.42	6.31
BE8T1	2	6	128.671	21.67	5.94
BE8T1	2	6	221.342	24.94	8.87
BE8T1	2	6	338.633	23.6	14.35
BE8T1	2	6	375.154	22.3	16.82
BE8T1	3	7	212.592	17.09	12.44
BE8T1	3	7	129.398	19.85	6.52
BE8T1	3	7	175.233	22.69	7.72
BE8T1	3	7	128.882	24.41	5.28
BE8T1	3	7	118.291	24.14	4.9
BE8T1	3	7	344.254	25.56	13.47
BE8T1	3	7	383.588	22.87	16.77
BE8T1	4	7	223.638	17.3	12.93
BE8T1	4	7	117.79	19.24	6.12
BE8T1	4	7	181.04	22.76	7.95
BE8T1	4	7	117.609	23.88	4.92
BE8T1	4	7	147.308	24.05	6.13
BE8T1	4	7	378.343	26.71	14.16
BE8T1	4	7	451.297	24.62	18.33
BE8T1	5	8	221.178	17.28	12.8
BE8T1	5	8	120.583	20.1	6
BE8T1	5	8	187.403	23.42	8
BE8T1	5	8	101.196	24.5	4.13
BE8T1	5	8	102.316	24.88	4.11
BE8T1	5	8	353.55	23.01	15.36
BE8T1	5	8	477.394	25.51	18.71
BE8T1	5	8	336.838	24.1	13.97
BE8T1	6	10	262.568	18.44	14.24
BE8T1	6	10	134.109	20.87	6.43
BE8T1	6	10	129.325	14.14	9.14
BE8T1	6	10	228.948	29.03	7.89
BE8T1	6	10	193.937	26.21	7.4
BE8T1	6	10	245.306	16.74	14.65
BE8T1	6	10	261	21	12.43
BE8T1	6	10	310.973	21.79	14.27
BE8T1	6	10	374.912	21.82	17.18
BE8T1	6	10	131.069	13.86	9.46
BE8T2	0	7	64.084	9.91	6.47
BE8T2	0	7	109.307	15.27	7.16
BE8T2	0	7	105.247	15.36	6.85
BE8T2	0	7	114.272	15.92	7.18
BE8T2	0	7	109.647	12.44	8.81
BE8T2	0	7	92.591	15.02	6.16
BE8T2	0	7	74.672	13.18	5.67
BE8T2	1	6	58.419	10.81	5.41
BE8T2	1	6	83.223	12.55	6.63
BE8T2	1	6	92.564	13.8	6.71
BE8T2	1	6	126.933	15.69	8.09
BE8T2	1	6	126.099	15.37	8.2
BE8T2	1	6	112.041	13.16	8.52
BE8T2	2	7	120.53	13.37	9.02
BE8T2	2	7	128.851	15.24	8.45
BE8T2	2	7	55.39	8.03	6.9
BE8T2	2	7	58.189	7.74	7.52
BE8T2	2	7	136.804	13.66	10.01
BE8T2	2	7	62.821	8.53	7.36
BE8T2	2	7	57.544	7.97	7.22
BE8T2	4	9	84.538	11.34	7.46
BE8T2	4	9	81.597	10.51	7.76
BE8T2	4	9	59.808	8.36	7.15
BE8T2	4	9	55.155	8.33	6.62
BE8T2	4	9	52.227	8.69	6.01
BE8T2	4	9	88.037	11.09	7.94
BE8T2	4	9	54.673	7.88	6.94
BE8T2	4	9	56.69	8.48	6.69
BE8T2	4	9	58.877	7.88	7.47
BE8T2	5	11	62.876	9.87	6.37
BE8T2	5	11	54.871	8.54	6.43
BE8T2	5	11	54.77	8.39	6.53
BE8T2	5	11	77.721	9.36	8.3
BE8T2	5	11	79.582	9.22	8.63
BE8T2	5	11	92.177	11.47	8.04
BE8T2	5	11	105.763	12.9	8.2
BE8T2	5	11	93.177	10.57	8.82
BE8T2	5	11	72	8.61	8.36
BE8T2	5	11	54.453	8.4	6.48
BE8T2	5	11	39.806	6.7	5.94
BE8T2	6	12	31.526	9.16	3.44
BE8T2	6	12	52.381	8.04	6.52
BE8T2	6	12	57.942	8.65	6.7
BE8T2	6	12	95.263	9.9	9.62
BE8T2	6	12	101.026	10.68	9.46
BE8T2	6	12	127.356	13.55	9.4
BE8T2	6	12	105.029	12.07	8.7
BE8T2	6	12	83.03	9.12	9.11
BE8T2	6	12	83.995	9.73	8.63
BE8T2	6	12	60.669	9.12	6.65
BE8T2	6	12	20.374	5.76	3.54
BE8T2	6	12	52.969	8.02	6.6
BE8T3	0	8	140.222	14.7	9.54
BE8T3	0	8	108.64	16.32	6.66
BE8T3	0	8	124.733	16.61	7.51
BE8T3	0	8	109.971	15.39	7.15
BE8T3	0	8	120.023	16.11	7.45
BE8T3	0	8	146.512	15.34	9.55
BE8T3	0	8	153.626	14.97	10.26
BE8T3	0	8	74.501	9.81	7.6
BE8T3	1	7	158.047	15.17	10.42
BE8T3	1	7	151.515	15.89	9.54
BE8T3	1	7	130.158	16.04	8.12
BE8T3	1	7	114.192	15.95	7.16
BE8T3	1	7	114.61	15.89	7.21
BE8T3	1	7	99.455	16.58	6
BE8T3	1	7	156.795	14.49	10.82
BE8T3	2	8	75.318	13.1	5.75
BE8T3	2	8	105.402	16.13	6.53
BE8T3	2	8	167.775	16.66	10.07
BE8T3	2	8	156.703	16.73	9.37
BE8T3	2	8	129.653	16.46	7.88
BE8T3	2	8	148.301	17.56	8.45
BE8T3	2	8	172.602	17.49	9.87
BE8T3	2	8	140.992	14.77	9.54
BE8T3	3	8	67.626	12.98	5.21
BE8T3	3	8	126.06	16.56	7.61
BE8T3	3	8	186.375	17.51	10.64
BE8T3	3	8	132.689	16.65	7.97
BE8T3	3	8	144.702	17.32	8.35
BE8T3	3	8	155.568	18.08	8.61
BE8T3	3	8	177.46	18.1	9.8
BE8T3	3	8	154.545	15.57	9.93
BE8T3	4	9	85.808	13.04	6.58
BE8T3	4	9	94.492	15.78	5.99
BE8T3	4	9	172.356	15.84	10.88
BE8T3	4	9	139.912	16.34	8.56
BE8T3	4	9	121.12	15.18	7.98
BE8T3	4	9	122.002	17.38	7.02
BE8T3	4	9	136.709	17.74	7.7
BE8T3	4	9	109.164	16.7	6.54
BE8T3	4	9	98.858	13.52	7.31
BE8T3	5	13	96.996	13.26	7.32
BE8T3	5	13	117.554	15.95	7.37
BE8T3	5	13	87.474	10.22	8.56
BE8T3	5	13	85.343	9.9	8.62
BE8T3	5	13	71.628	8.55	8.38
BE8T3	5	13	88.46	10.59	8.35
BE8T3	5	13	86.467	11.02	7.85
BE8T3	5	13	117.629	14.26	8.25
BE8T3	5	13	82.772	9.36	8.84
BE8T3	5	13	103.288	10.35	9.98
BE8T3	5	13	72.322	8.85	8.17
BE8T3	5	13	85.2	9.79	8.7
BE8T3	5	13	93.793	10.63	8.82
BE8T3	6	22	62.13	7.9	7.87
BE8T3	6	22	51.433	9.01	5.71
BE8T3	6	22	66.015	8.87	7.44
BE8T3	6	22	45.166	8.66	5.22
BE8T3	6	22	48.404	8.99	5.38
BE8T3	6	22	99.447	11.24	8.85
BE8T3	6	22	100.276	12.01	8.35
BE8T3	6	22	85.649	10.76	7.96
BE8T3	6	22	63.553	10.54	6.03
BE8T3	6	22	55.298	12.1	4.57
BE8T3	6	22	50.358	8.3	6.07
BE8T3	6	22	75.113	10.34	7.26
BE8T3	6	22	99.695	10.51	9.48
BE8T3	6	22	105.76	10.68	9.9
BE8T3	6	22	98.341	11.29	8.71
BE8T3	6	22	51.415	9.06	5.68
BE8T3	6	22	50.777	8.77	5.79
BE8T3	6	22	56.289	8.4	6.7
BE8T3	6	22	47.332	8.6	5.51
BE8T3	6	22	72.241	8.91	8.11
BE8T3	6	22	31.002	7.16	4.33
BE8T3	6	22	36.941	8.59	4.3
BE8T4	0	11	119.071	12.56	9.48
BE8T4	0	11	77.373	16	4.83
BE8T4	0	11	76.334	16.32	4.68
BE8T4	0	11	95.601	17.19	5.56
BE8T4	0	11	79.137	17.46	4.53
BE8T4	0	11	81.874	17.79	4.6
BE8T4	0	11	89.895	17.09	5.26
BE8T4	0	11	176.749	16.52	10.7
BE8T4	0	11	112.423	13.44	8.37
BE8T4	0	11	78.033	14.88	5.24
BE8T4	0	11	87.802	17.93	4.9
BE8T4	1	10	38.949	9.22	4.23
BE8T4	1	10	43.183	9.87	4.37
BE8T4	1	10	56.479	11.2	5.04
BE8T4	1	10	70.573	13.01	5.42
BE8T4	1	10	78.979	14.66	5.39
BE8T4	1	10	79.177	15.84	5
BE8T4	1	10	80.801	15.22	5.31
BE8T4	1	10	160.241	14.99	10.69
BE8T4	1	10	128.598	13.17	9.77
BE8T4	1	10	81.176	16.32	4.98
BE8T4	2	10	41.49	11.06	3.75
BE8T4	2	10	144.855	15.34	9.44
BE8T4	2	10	85.444	16.54	5.17
BE8T4	2	10	87.195	16.93	5.15
BE8T4	2	10	69.357	14.8	4.69
BE8T4	2	10	98.235	14.6	6.73
BE8T4	2	10	150.04	15.42	9.73
BE8T4	2	10	63.4	11.86	5.35
BE8T4	2	10	74.597	13.89	5.37
BE8T4	2	10	79.741	15.7	5.08
BE8T4	3	15	31.218	10.48	2.98
BE8T4	3	15	45.344	9.95	4.56
BE8T4	3	15	153.069	14.69	10.42
BE8T4	3	15	53.212	9.31	5.71
BE8T4	3	15	74.704	16.54	4.52
BE8T4	3	15	91.226	17.45	5.23
BE8T4	3	15	60.481	9.46	6.39
BE8T4	3	15	54.415	8.53	6.38
BE8T4	3	15	51.446	8.21	6.27
BE8T4	3	15	42.839	7.16	5.98
BE8T4	3	15	51.655	7.9	6.54
BE8T4	3	15	57.313	8.6	6.67
BE8T4	3	15	117.068	18	6.5
BE8T4	3	15	43.241	8	5.4
BE8T4	3	15	86.127	17.55	4.91
BE8T4	4	19	38.294	9.47	4.04
BE8T4	4	19	110.416	13.23	8.35
BE8T4	4	19	47.646	8.69	5.48
BE8T4	4	19	63.293	9.38	6.75
BE8T4	4	19	114.065	18.63	6.12
BE8T4	4	19	118.447	18.65	6.35
BE8T4	4	19	56.442	9.45	5.97
BE8T4	4	19	42.476	8.94	4.75
BE8T4	4	19	66.173	9.08	7.28
BE8T4	4	19	62.272	8.73	7.13
BE8T4	4	19	58.178	9.04	6.43
BE8T4	4	19	45.745	9.64	4.74
BE8T4	4	19	54.279	9.59	5.66
BE8T4	4	19	40.697	8.05	5.05
BE8T4	4	19	96.607	13.04	7.41
BE8T4	4	19	16.195	6.08	2.67
BE8T4	4	19	18.995	6.66	2.85
BE8T4	4	19	58.401	9	6.49
BE8T4	4	19	55.013	8.49	6.48
BE8T4	5	24	16.155	5.7	2.83
BE8T4	5	24	49.757	9.19	5.42
BE8T4	5	24	99.741	12.51	7.97
BE8T4	5	24	68.928	8.91	7.74
BE8T4	5	24	75.105	9.05	8.29
BE8T4	5	24	69.381	9.46	7.33
BE8T4	5	24	90.182	9.84	9.17
BE8T4	5	24	71.41	9.99	7.15
BE8T4	5	24	73.47	8.97	8.19
BE8T4	5	24	53.138	8.05	6.6
BE8T4	5	24	66.986	10.4	6.44
BE8T4	5	24	80.144	9.58	8.37
BE8T4	5	24	73.39	10.84	6.77
BE8T4	5	24	101.043	11.64	8.68
BE8T4	5	24	92.421	10.55	8.76
BE8T4	5	24	89.06	10.72	8.31
BE8T4	5	24	84.945	10.07	8.44
BE8T4	5	24	77.644	9.82	7.91
BE8T4	5	24	135.998	14.08	9.66
BE8T4	5	24	57.014	7.85	7.26
BE8T4	5	24	16.421	5.17	3.18
BE8T4	5	24	15.329	4.48	3.42
BE8T4	5	24	24.259	6.04	4.02
BE8T4	5	24	85.825	10.43	8.23
BE8T4	6	33	109.827	10.6	10.36
BE8T4	6	33	63.287	9.42	6.72
BE8T4	6	33	61.086	9.37	6.52
BE8T4	6	33	72.742	9.61	7.57
BE8T4	6	33	57.74	11.39	5.07
BE8T4	6	33	62.689	11.08	5.66
BE8T4	6	33	55.817	10.6	5.27
BE8T4	6	33	54.817	10.18	5.39
BE8T4	6	33	44.001	9.67	4.55
BE8T4	6	33	104.958	11.95	8.78
BE8T4	6	33	94.881	14.4	6.59
BE8T4	6	33	85.46	12.45	6.86
BE8T4	6	33	88.23	13.46	6.55
BE8T4	6	33	85.116	13.47	6.32
BE8T4	6	33	71.89	10.05	7.15
BE8T4	6	33	63.909	9.66	6.61
BE8T4	6	33	82.805	10.94	7.57
BE8T4	6	33	111.211	13.89	8
BE8T4	6	33	124.482	14.98	8.31
BE8T4	6	33	129.667	13.92	9.32
BE8T4	6	33	84.125	10.78	7.8
BE8T4	6	33	70.651	13.23	5.34
BE8T4	6	33	60.678	11.85	5.12
BE8T4	6	33	53.681	10.61	5.06
BE8T4	6	33	83.452	10.3	8.1
BE8T4	6	33	42.467	7.72	5.5
BE8T4	6	33	39.298	8.83	4.45
BE8T4	6	33	44.765	9.01	4.97
BE8T4	6	33	54.02	10.62	5.09
BE8T4	6	33	62.713	11.3	5.55
BE8T4	6	33	68.502	12.42	5.51
BE8T4	6	33	50.034	9.33	5.36
BE8T4	6	33	63.68	9.85	6.46
BE8T5	0	9	49.987	8.9	5.61
BE8T5	0	9	70.205	11.15	6.29
BE8T5	0	9	78.855	13.17	5.99
BE8T5	0	9	163.939	16.18	10.13
BE8T5	0	9	69.947	16.44	4.25
BE8T5	0	9	92.898	16.61	5.59
BE8T5	0	9	136.663	15.65	8.73
BE8T5	0	9	120.716	15.27	7.91
BE8T5	0	9	63.657	12.06	5.28
BE8T5	1	8	78.371	12.27	6.39
BE8T5	1	8	73.935	13.75	5.38
BE8T5	1	8	153.592	15.4	9.97
BE8T5	1	8	76.749	15.81	4.85
BE8T5	1	8	77.007	16.18	4.76
BE8T5	1	8	153.279	16.57	9.25
BE8T5	1	8	91.756	15.78	5.81
BE8T5	1	8	101.204	13.42	7.54
BE8T5	2	10	63.708	11.72	5.44
BE8T5	2	10	106.98	13.74	7.79
BE8T5	2	10	75.162	14.91	5.04
BE8T5	2	10	83.405	15.66	5.33
BE8T5	2	10	82.673	16.41	5.04
BE8T5	2	10	93.578	16.54	5.66
BE8T5	2	10	78.097	10.08	7.75
BE8T5	2	10	134.853	15.71	8.58
BE8T5	2	10	72.81	12.43	5.86
BE8T5	2	10	88.899	9.76	9.11
BE8T5	3	17	57.323	11.22	5.11
BE8T5	3	17	53.005	8.09	6.55
BE8T5	3	17	42.835	7.63	5.61
BE8T5	3	17	33.522	7.58	4.43
BE8T5	3	17	44.137	7.93	5.56
BE8T5	3	17	41.557	8.3	5.01
BE8T5	3	17	82.73	9.96	8.31
BE8T5	3	17	56.308	7.83	7.19
BE8T5	3	17	48.2	7.27	6.63
BE8T5	3	17	53.733	7.6	7.07
BE8T5	3	17	52.121	7.93	6.58
BE8T5	3	17	81.951	9.81	8.35
BE8T5	3	17	45.124	8.35	5.4
BE8T5	3	17	38.905	8.03	4.84
BE8T5	3	17	41.107	7.64	5.38
BE8T5	3	17	50.234	7.41	6.78
BE8T5	3	17	43.246	8.47	5.11
BE8T5	4	18	40.61	6.96	5.84
BE8T5	4	18	34.055	6.14	5.55
BE8T5	4	18	60.488	8.78	6.89
BE8T5	4	18	44.419	8.12	5.47
BE8T5	4	18	47.385	8.69	5.45
BE8T5	4	18	43.372	9.24	4.7
BE8T5	4	18	51.817	9.37	5.53
BE8T5	4	18	99.509	11.18	8.9
BE8T5	4	18	59.799	8.23	7.26
BE8T5	4	18	50.601	7.23	7
BE8T5	4	18	49.164	8.2	5.99
BE8T5	4	18	46.429	8.43	5.51
BE8T5	4	18	93.586	11.54	8.11
BE8T5	4	18	45.515	8.34	5.46
BE8T5	4	18	38.243	8.05	4.75
BE8T5	4	18	41.172	7.95	5.18
BE8T5	4	18	40.925	7.63	5.36
BE8T5	4	18	45.225	7.09	6.38
BE8T5	5	18	37.085	6.68	5.55
BE8T5	5	18	55.373	7.82	7.08
BE8T5	5	18	42.201	8.25	5.12
BE8T5	5	18	56.592	8.84	6.4
BE8T5	5	18	57.932	9.06	6.39
BE8T5	5	18	58.104	9.09	6.39
BE8T5	5	18	103.307	11.57	8.93
BE8T5	5	18	63.154	8.55	7.39
BE8T5	5	18	63.693	8.15	7.82
BE8T5	5	18	58.764	8.75	6.72
BE8T5	5	18	73.532	9.36	7.86
BE8T5	5	18	102.68	11.27	9.11
BE8T5	5	18	56.363	8.84	6.38
BE8T5	5	18	55.401	8.62	6.43
BE8T5	5	18	46.615	7.7	6.06
BE8T5	5	18	44.787	7.54	5.94
BE8T5	5	18	64.133	9.17	6.99
BE8T5	5	18	28.455	5.45	5.22
BE8T5	6	22	33.276	8.53	3.9
BE8T5	6	22	35.201	6.5	5.42
BE8T5	6	22	27.627	6.9	4
BE8T5	6	22	54	8.04	6.72
BE8T5	6	22	59.425	8.25	7.2
BE8T5	6	22	69.162	8.94	7.74
BE8T5	6	22	84.804	9.22	9.2
BE8T5	6	22	49.397	8.7	5.68
BE8T5	6	22	60.23	8.36	7.2
BE8T5	6	22	82.771	10.56	7.83
BE8T5	6	22	69.103	10.4	6.64
BE8T5	6	22	71.118	8.63	8.24
BE8T5	6	22	87.111	9.34	9.33
BE8T5	6	22	81.794	10.61	7.71
BE8T5	6	22	57.528	10.56	5.45
BE8T5	6	22	86.828	9.93	8.74
BE8T5	6	22	74.199	9.34	7.94
BE8T5	6	22	72.588	9.39	7.73
BE8T5	6	22	61.629	9.33	6.6
BE8T5	6	22	32.623	8.28	3.94
BE8T5	6	22	32.043	6.58	4.87
BE8T5	6	22	35.925	7.02	5.12
CT2T0	1	3	311.803	18.11	17.22
CT2T0	1	3	256.336	17.88	14.34
CT2T0	1	3	291.181	17.57	16.57
CT2T0	3	15	101.248	12.35	8.2
CT2T0	3	15	136.902	14.27	9.59
CT2T0	3	15	78.046	9.63	8.11
CT2T0	3	15	87.12	9.97	8.74
CT2T0	3	15	75.315	9.2	8.18
CT2T0	3	15	131.928	11.59	11.38
CT2T0	3	15	49.503	8.95	5.53
CT2T0	3	15	100.392	12.15	8.26
CT2T0	3	15	102.398	12.42	8.25
CT2T0	3	15	105.221	10.6	9.92
CT2T0	3	15	128.553	14.63	8.79
CT2T0	3	15	126.498	12.49	10.12
CT2T0	3	15	97.183	10.51	9.24
CT2T0	3	15	100.527	10.83	9.28
CT2T0	3	15	110.214	12.03	9.16
CT2T0	7	85	87.67	9.5	9.22
CT2T0	7	85	60.333	8.55	7.06
CT2T0	7	85	63.05	8.15	7.74
CT2T0	7	85	87.133	9.82	8.87
CT2T0	7	85	100.263	10.45	9.6
CT2T0	7	85	84.15	10.88	7.73
CT2T0	7	85	98.257	10.17	9.66
CT2T0	7	85	74.169	10.23	7.25
CT2T0	7	85	85.751	9.73	8.82
CT2T0	7	85	117.8	13.15	8.96
CT2T0	7	85	144.514	14.55	9.93
CT2T0	7	85	152.855	13.14	11.64
CT2T0	7	85	133.968	15.87	8.44
CT2T0	7	85	109.469	15.12	7.24
CT2T0	7	85	95.743	15.65	6.12
CT2T0	7	85	81.322	9.65	8.43
CT2T0	7	85	131.557	11.91	11.05
CT2T0	7	85	59.022	9.1	6.49
CT2T0	7	85	62.834	8.42	7.46
CT2T0	7	85	151.625	14.92	10.16
CT2T0	7	85	104.646	10.94	9.57
CT2T0	7	85	142.413	13.43	10.61
CT2T0	7	85	126.879	13.73	9.24
CT2T0	7	85	112.478	14.23	7.91
CT2T0	7	85	114.347	13.46	8.5
CT2T0	7	85	97.032	11.38	8.52
CT2T0	7	85	88.52	12.33	7.18
CT2T0	7	85	119.795	14.3	8.38
CT2T0	7	85	111.468	12.45	8.95
CT2T0	7	85	98.881	10.95	9.03
CT2T0	7	85	107.527	11.62	9.26
CT2T0	7	85	90.157	12.22	7.38
CT2T0	7	85	110.59	13.81	8.01
CT2T0	7	85	78.616	12.76	6.16
CT2T0	7	85	104.465	10.8	9.67
CT2T0	7	85	72.998	10.02	7.28
CT2T0	7	85	85.917	9.5	9.04
CT2T0	7	85	75.105	9.48	7.92
CT2T0	7	85	64.409	10.82	5.95
CT2T0	7	85	126.23	14.18	8.9
CT2T0	7	85	91.962	12.68	7.25
CT2T0	7	85	26.778	6.01	4.46
CT2T0	7	85	90.691	9.94	9.12
CT2T0	7	85	125.916	13.79	9.13
CT2T0	7	85	118.937	13.96	8.52
CT2T0	7	85	120.605	12.88	9.36
CT2T0	7	85	104.459	12.48	8.37
CT2T0	7	85	93.414	14.9	6.27
CT2T0	7	85	85.95	12.47	6.89
CT2T0	7	85	103.584	13.65	7.59
CT2T0	7	85	125.078	14.13	8.85
CT2T0	7	85	96.934	12.15	7.98
CT2T0	7	85	98.399	11.2	8.79
CT2T0	7	85	108.343	14.92	7.26
CT2T0	7	85	115.461	11.52	10.02
CT2T0	7	85	107.838	10.49	10.28
CT2T0	7	85	100.31	12.03	8.34
CT2T0	7	85	154.261	15.51	9.95
CT2T0	7	85	98.729	12.01	8.22
CT2T0	7	85	115.286	13.42	8.59
CT2T0	7	85	132.234	11.9	11.11
CT2T0	7	85	86.879	12.12	7.17
CT2T0	7	85	96.174	12.61	7.62
CT2T0	7	85	73.231	9.09	8.06
CT2T0	7	85	75.641	10.74	7.04
CT2T0	7	85	88.006	12.35	7.13
CT2T0	7	85	0.352	1.77	0.2
CT2T0	7	85	82.977	9.88	8.4
CT2T0	7	85	101.598	10.15	10.01
CT2T0	7	85	100.585	10.58	9.51
CT2T0	7	85	83.417	10.56	7.9
CT2T0	7	85	101.785	11.62	8.76
CT2T0	7	85	63.349	10.45	6.06
CT2T0	7	85	58.758	9.36	6.28
CT2T0	7	85	61.441	8.34	7.36
CT2T0	7	85	70.138	8.39	8.36
CT2T0	7	85	64.766	11.13	5.82
CT2T0	7	85	81.938	12.15	6.74
CT2T0	7	85	71.246	8.51	8.37
CT2T0	7	85	70.097	10.21	6.87
CT2T0	7	85	55.578	7.76	7.16
CT2T0	7	85	52.982	8.42	6.29
CT2T0	7	85	47.539	7.87	6.04
CT2T0	7	85	112.319	10.92	10.28
CT2T0	7	85	50.066	9.25	5.41
CT2T1	1	3	198.83	15.26	13.03
CT2T1	1	3	131.507	14.75	8.91
CT2T1	1	3	91.929	11.66	7.88
CT2T1	2	4	97.047	12.45	7.79
CT2T1	2	4	160.87	16.54	9.73
CT2T1	2	4	185.203	16.85	10.99
CT2T1	2	4	98.531	13.19	7.47
CT2T1	3	7	89.405	11.59	7.72
CT2T1	3	7	107.767	14.35	7.51
CT2T1	3	7	134.951	16.42	8.22
CT2T1	3	7	155.242	19.59	7.92
CT2T1	3	7	177.144	19.38	9.14
CT2T1	3	7	175.888	19.5	9.02
CT2T1	3	7	173.239	16.43	10.54
CT2T1	4	14	120.234	13.39	8.98
CT2T1	4	14	81.626	14.84	5.5
CT2T1	4	14	99.191	18.25	5.44
CT2T1	4	14	136.341	21.09	6.46
CT2T1	4	14	150.442	23.05	6.53
CT2T1	4	14	140.802	24.46	5.76
CT2T1	4	14	144.596	12.81	11.29
CT2T1	4	14	180.267	25.91	6.96
CT2T1	4	14	88.978	12.97	6.86
CT2T1	4	14	153.594	20.14	7.63
CT2T1	4	14	188.847	26.78	7.05
CT2T1	4	14	141.937	13.03	10.89
CT2T1	4	14	121.842	22.46	5.42
CT2T1	4	14	94.929	12.89	7.36
CT2T1	5	22	48.852	8.89	5.5
CT2T1	5	22	44.389	7.4	6
CT2T1	5	22	62.353	14.53	4.29
CT2T1	5	22	80.534	17.01	4.74
CT2T1	5	22	142.671	19.28	7.4
CT2T1	5	22	195.425	20.61	9.48
CT2T1	5	22	96.864	11.69	8.29
CT2T1	5	22	103.625	12.58	8.23
CT2T1	5	22	109.812	13.68	8.03
CT2T1	5	22	112.793	13.44	8.39
CT2T1	5	22	92.772	10.46	8.87
CT2T1	5	22	87.484	9.96	8.78
CT2T1	5	22	135.046	12.46	10.84
CT2T1	5	22	120.231	13.83	8.69
CT2T1	5	22	98.937	13.17	7.51
CT2T1	5	22	90.707	11.92	7.61
CT2T1	5	22	184.221	22.86	8.06
CT2T1	5	22	95.496	12.66	7.54
CT2T1	5	22	92.685	13.3	6.97
CT2T1	5	22	112.679	13.59	8.29
CT2T1	5	22	206.845	17.04	12.14
CT2T1	5	22	111.885	13.39	8.36
CT2T1	6	50	39.568	6.49	6.1
CT2T1	6	50	74.108	10.58	7
CT2T1	6	50	63.419	13.45	4.72
CT2T1	6	50	85.692	16.48	5.2
CT2T1	6	50	93.194	17.06	5.46
CT2T1	6	50	76.171	9.06	8.41
CT2T1	6	50	94.749	10.21	9.28
CT2T1	6	50	76.148	16.05	4.74
CT2T1	6	50	75.151	13.73	5.48
CT2T1	6	50	43.649	7.01	6.23
CT2T1	6	50	43.204	6.86	6.3
CT2T1	6	50	115.253	11.55	9.98
CT2T1	6	50	151.845	12.79	11.87
CT2T1	6	50	69.603	14.82	4.7
CT2T1	6	50	100.259	15.59	6.43
CT2T1	6	50	72.014	8.91	8.08
CT2T1	6	50	93.723	10.71	8.75
CT2T1	6	50	77.416	13.78	5.62
CT2T1	6	50	70.786	13.81	5.12
CT2T1	6	50	71.578	12.66	5.65
CT2T1	6	50	74.003	12.76	5.8
CT2T1	6	50	72.657	9.97	7.29
CT2T1	6	50	59.882	10.08	5.94
CT2T1	6	50	83.875	9.88	8.49
CT2T1	6	50	38.264	6.54	5.85
CT2T1	6	50	103.763	13.64	7.61
CT2T1	6	50	44.107	7.01	6.29
CT2T1	6	50	30.731	5.73	5.36
CT2T1	6	50	52.99	8.76	6.05
CT2T1	6	50	70.952	8.44	8.41
CT2T1	6	50	76.392	13.85	5.52
CT2T1	6	50	82.621	14.92	5.54
CT2T1	6	50	69.1	15.04	4.6
CT2T1	6	50	92.763	10.05	9.23
CT2T1	6	50	78.872	9.81	8.04
CT2T1	6	50	64.161	9.81	6.54
CT2T1	6	50	98.501	17.27	5.7
CT2T1	6	50	76.627	9.04	8.48
CT2T1	6	50	77.304	14.13	5.47
CT2T1	6	50	96.194	15.24	6.31
CT2T1	6	50	74.957	15.79	4.75
CT2T1	6	50	87.709	13.2	6.65
CT2T1	6	50	57.391	13.96	4.11
CT2T1	6	50	71.753	12.55	5.72
CT2T1	6	50	140.517	12.2	11.52
CT2T1	6	50	64.981	11.1	5.86
CT2T1	6	50	66.594	10.87	6.13
CT2T1	6	50	51.194	9.42	5.43
CT2T1	6	50	39.407	8.78	4.49
CT2T1	6	50	44.369	7.9	5.61
CT2T1	8	91	89.078	10.11	8.81
CT2T1	8	91	79.034	10.34	7.64
CT2T1	8	91	106.649	12.4	8.6
CT2T1	8	91	91.186	11.68	7.8
CT2T1	8	91	97.225	11.89	8.18
CT2T1	8	91	109.274	12.18	8.97
CT2T1	8	91	110.151	12.61	8.74
CT2T1	8	91	135.03	12.15	11.12
CT2T1	8	91	98.597	10.06	9.8
CT2T1	8	91	96.081	10.78	8.91
CT2T1	8	91	96.524	10.94	8.82
CT2T1	8	91	119.862	11.39	10.52
CT2T1	8	91	65.215	11.61	5.62
CT2T1	8	91	100.375	12.25	8.2
CT2T1	8	91	113.462	13.91	8.16
CT2T1	8	91	72.885	12.23	5.96
CT2T1	8	91	69.049	10.74	6.43
CT2T1	8	91	109.811	10.88	10.1
CT2T1	8	91	53.532	8.07	6.63
CT2T1	8	91	41.922	8.18	5.12
CT2T1	8	91	33.953	6.55	5.18
CT2T1	8	91	61.451	9.5	6.47
CT2T1	8	91	121.153	11.28	10.75
CT2T1	8	91	66.762	11.59	5.76
CT2T1	8	91	74.999	13.75	5.45
CT2T1	8	91	99.221	13.73	7.23
CT2T1	8	91	126.54	15.9	7.96
CT2T1	8	91	99.565	10.71	9.29
CT2T1	8	91	99.958	11.01	9.08
CT2T1	8	91	82.866	9.81	8.44
CT2T1	8	91	89.656	10.6	8.46
CT2T1	8	91	89.93	10.15	8.86
CT2T1	8	91	199.712	18.38	10.87
CT2T1	8	91	93.18	12.01	7.76
CT2T1	8	91	122.839	12.34	9.95
CT2T1	8	91	112.619	12.14	9.28
CT2T1	8	91	81.119	10.83	7.49
CT2T1	8	91	86.773	9.57	9.07
CT2T1	8	91	68.195	8.47	8.05
CT2T1	8	91	85.277	10.76	7.93
CT2T1	8	91	67.628	9.83	6.88
CT2T1	8	91	57.38	8.97	6.4
CT2T1	8	91	22.34	6.29	3.55
CT2T1	8	91	68.507	10.95	6.26
CT2T1	8	91	71.885	10.56	6.81
CT2T1	8	91	41.982	6.91	6.08
CT2T1	8	91	105.091	11.81	8.9
CT2T1	8	91	76.422	9.19	8.31
CT2T1	8	91	60.979	9.37	6.51
CT2T1	8	91	60.059	9.31	6.45
CT2T1	8	91	87.606	9.75	8.98
CT2T1	8	91	73.798	10.53	7.01
CT2T1	8	91	103.218	12.53	8.23
CT2T1	8	91	111.566	11.7	9.54
CT2T1	8	91	76.248	9	8.47
CT2T1	8	91	69.336	8.74	7.93
CT2T1	8	91	64.15	8.36	7.67
CT2T1	8	91	78.385	9.49	8.26
CT2T1	8	91	91.439	11.29	8.1
CT2T1	8	91	113.399	14.23	7.97
CT2T1	8	91	88.757	10.84	8.19
CT2T1	8	91	92.501	11.15	8.3
CT2T1	8	91	83.249	11.75	7.08
CT2T1	8	91	80.268	10.63	7.55
CT2T1	8	91	85.599	12	7.14
CT2T1	8	91	95.388	10.42	9.15
CT2T1	8	91	106.196	12.39	8.57
CT2T1	8	91	83.929	10.08	8.32
CT2T1	8	91	82.06	10.66	7.7
CT2T1	8	91	98.437	11.55	8.52
CT2T1	8	91	98.531	12	8.21
CT2T1	8	91	105.504	10.52	10.03
CT2T1	8	91	91.666	10.27	8.93
CT2T1	8	91	78.652	9.91	7.93
CT2T1	8	91	82.571	10.34	7.99
CT2T1	8	91	85.785	9.9	8.67
CT2T1	8	91	66.914	8.55	7.83
CT2T1	8	91	66.539	8.94	7.45
CT2T1	8	91	105.965	11.24	9.43
CT2T1	8	91	79.243	10.1	7.85
CT2T1	8	91	79.042	9.92	7.97
CT2T1	8	91	91.493	11.67	7.84
CT2T1	8	91	56.921	10.08	5.65
CT2T1	8	91	124.607	13.91	8.96
CT2T1	8	91	52.224	9.64	5.42
CT2T1	8	91	117.889	14.82	7.95
CT2T1	8	91	53.216	8.3	6.41
CT2T1	8	91	65.675	10.17	6.46
CT2T1	8	91	58.978	10.33	5.71
CT2T1	8	91	62.469	11.83	5.28
CT2T1	8	91	74.066	12.58	5.89
CT2T2	1	2	163.622	12.81	12.77
CT2T2	1	2	314.288	22.11	14.21
CT2T2	2	6	58.05	9.83	5.91
CT2T2	2	6	101.463	13.35	7.6
CT2T2	2	6	91.117	14.76	6.17
CT2T2	2	6	111.918	16.77	6.67
CT2T2	2	6	107.106	14.12	7.58
CT2T2	2	6	145.907	14.42	10.12
CT2T2	3	10	60.519	10.01	6.05
CT2T2	3	10	57.859	10.97	5.28
CT2T2	3	10	63.747	12.43	5.13
CT2T2	3	10	113.545	14.78	7.68
CT2T2	3	10	58.3	9.93	5.87
CT2T2	3	10	71.052	8.75	8.12
CT2T2	3	10	96.002	12.65	7.59
CT2T2	3	10	95.643	12.68	7.54
CT2T2	3	10	58.712	9.81	5.99
CT2T2	3	10	61.459	10.22	6.01
CT2T2	4	16	45.728	10.46	4.37
CT2T2	4	16	121.539	14.11	8.61
CT2T2	4	16	96.909	12.12	8
CT2T2	4	16	55.99	10.42	5.38
CT2T2	4	16	76.076	11.78	6.46
CT2T2	4	16	46.664	9.12	5.12
CT2T2	4	16	42.035	7.54	5.58
CT2T2	4	16	47.273	8.05	5.88
CT2T2	4	16	63.19	8.69	7.27
CT2T2	4	16	62.757	12.12	5.18
CT2T2	4	16	77.379	10.98	7.05
CT2T2	4	16	49.527	8.38	5.91
CT2T2	4	16	52.235	9.38	5.57
CT2T2	4	16	81.957	9.67	8.47
CT2T2	4	16	65.571	11.92	5.5
CT2T2	4	16	66.177	11.06	5.98
CT2T2	5	34	29.938	6.03	4.96
CT2T2	5	34	19.986	4.5	4.45
CT2T2	5	34	44.739	7.46	5.99
CT2T2	5	34	49.255	8.06	6.11
CT2T2	5	34	55.515	8.71	6.37
CT2T2	5	34	38.767	8.68	4.47
CT2T2	5	34	55.459	11.32	4.9
CT2T2	5	34	34.539	5.88	5.87
CT2T2	5	34	49.372	8.7	5.67
CT2T2	5	34	34.002	6.87	4.95
CT2T2	5	34	32.531	6.45	5.04
CT2T2	5	34	44.61	7.45	5.99
CT2T2	5	34	35.703	7.37	4.84
CT2T2	5	34	28.481	5.38	5.3
CT2T2	5	34	90.093	10.15	8.88
CT2T2	5	34	45.941	8.54	5.38
CT2T2	5	34	45.106	8.01	5.63
CT2T2	5	34	44.613	7.49	5.96
CT2T2	5	34	61.012	10.89	5.6
CT2T2	5	34	47.525	8.97	5.3
CT2T2	5	34	45.51	8.98	5.07
CT2T2	5	34	73.969	9.45	7.83
CT2T2	5	34	61.408	8.12	7.56
CT2T2	5	34	45.175	7.45	6.06
CT2T2	5	34	43.182	8.57	5.04
CT2T2	5	34	41.974	8.44	4.97
CT2T2	5	34	54.17	10.16	5.33
CT2T2	5	34	49.706	9.12	5.45
CT2T2	5	34	30.645	5.67	5.41
CT2T2	5	34	43.111	9.17	4.7
CT2T2	5	34	29.606	6.26	4.73
CT2T2	5	34	48.111	9	5.34
CT2T2	5	34	35.358	6.51	5.43
CT2T2	5	34	40.694	8.35	4.87
CT2T2	6	49	49.55	7.82	6.33
CT2T2	6	49	44.924	8.6	5.23
CT2T2	6	49	39.695	7.31	5.43
CT2T2	6	49	37.061	7.14	5.19
CT2T2	6	49	47.056	7.65	6.15
CT2T2	6	49	43.066	7.85	5.49
CT2T2	6	49	63.846	9.02	7.08
CT2T2	6	49	53.599	8.12	6.6
CT2T2	6	49	141.952	16.28	8.72
CT2T2	6	49	58.91	7.77	7.58
CT2T2	6	49	56.991	9.1	6.26
CT2T2	6	49	48.408	9.58	5.05
CT2T2	6	49	63.763	9.86	6.47
CT2T2	6	49	44.341	7.5	5.91
CT2T2	6	49	28.291	5.49	5.15
CT2T2	6	49	54.488	7.91	6.89
CT2T2	6	49	31.128	7.08	4.39
CT2T2	6	49	31.723	6.8	4.67
CT2T2	6	49	35.93	6.65	5.4
CT2T2	6	49	37.255	7.28	5.12
CT2T2	6	49	26.065	7.93	3.29
CT2T2	6	49	19.321	7.09	2.73
CT2T2	6	49	21.164	5.28	4.01
CT2T2	6	49	25.003	7.7	3.25
CT2T2	6	49	46.322	6.83	6.78
CT2T2	6	49	33.4	7.13	4.69
CT2T2	6	49	32.509	7.74	4.2
CT2T2	6	49	37.705	6.5	5.8
CT2T2	6	49	45.229	8.05	5.62
CT2T2	6	49	20.094	5.94	3.38
CT2T2	6	49	34.683	7.11	4.88
CT2T2	6	49	58.284	8.89	6.55
CT2T2	6	49	29.025	5.81	5
CT2T2	6	49	35.958	7.47	4.81
CT2T2	6	49	40.133	8.24	4.87
CT2T2	6	49	53.865	9.72	5.54
CT2T2	6	49	19.939	6.01	3.32
CT2T2	6	49	20.5	5.06	4.05
CT2T2	6	49	25.385	6.05	4.2
CT2T2	6	49	22.905	5.16	4.44
CT2T2	6	49	46.676	7.21	6.48
CT2T2	6	49	60.205	9.74	6.18
CT2T2	6	49	58.583	9.55	6.14
CT2T2	6	49	42.047	6.72	6.25
CT2T2	6	49	40.003	8.55	4.68
CT2T2	6	49	57.781	8.01	7.22
CT2T2	6	49	51.344	8.39	6.12
CT2T2	6	49	24.571	5.13	4.79
CT2T2	6	49	33.974	7.06	4.81
CT2T2	8	103	70.702	8.93	7.92
CT2T2	8	103	88.849	9.47	9.38
CT2T2	8	103	54.328	9.16	5.93
CT2T2	8	103	84.643	10.09	8.39
CT2T2	8	103	77.62	9.77	7.95
CT2T2	8	103	56.493	9.16	6.17
CT2T2	8	103	92.919	10.49	8.86
CT2T2	8	103	61.27	8.27	7.41
CT2T2	8	103	52.849	10.63	4.97
CT2T2	8	103	72.32	12.08	5.99
CT2T2	8	103	37.646	6.19	6.09
CT2T2	8	103	37.977	8.53	4.45
CT2T2	8	103	20.864	4.6	4.53
CT2T2	8	103	59.568	8.87	6.71
CT2T2	8	103	39.898	6.84	5.83
CT2T2	8	103	48.457	9.88	4.91
CT2T2	8	103	63.215	9.02	7.01
CT2T2	8	103	46.849	8.09	5.79
CT2T2	8	103	71.251	10.12	7.04
CT2T2	8	103	33.557	6.78	4.95
CT2T2	8	103	148.489	15.51	9.57
CT2T2	8	103	93.884	10.42	9.01
CT2T2	8	103	88.542	10.07	8.79
CT2T2	8	103	73.026	11.64	6.28
CT2T2	8	103	97.581	11.1	8.79
CT2T2	8	103	94.007	11.35	8.28
CT2T2	8	103	62.127	9.58	6.48
CT2T2	8	103	47.487	8.47	5.6
CT2T2	8	103	49.894	7.65	6.52
CT2T2	8	103	48.481	8.17	5.93
CT2T2	8	103	52.695	7.41	7.11
CT2T2	8	103	43.539	7.19	6.05
CT2T2	8	103	38.718	7.4	5.23
CT2T2	8	103	32.298	7.16	4.51
CT2T2	8	103	62.35	9.28	6.72
CT2T2	8	103	44.82	7.5	5.97
CT2T2	8	103	37.971	7.12	5.34
CT2T2	8	103	32.905	7.89	4.17
CT2T2	8	103	47.691	8.04	5.93
CT2T2	8	103	48.523	8.42	5.77
CT2T2	8	103	38.834	8.26	4.7
CT2T2	8	103	43.955	9.28	4.74
CT2T2	8	103	32.844	5.9	5.57
CT2T2	8	103	45.182	7.35	6.15
CT2T2	8	103	57.33	9.68	5.92
CT2T2	8	103	37.201	6.93	5.36
CT2T2	8	103	51.067	8.02	6.37
CT2T2	8	103	51.766	8.01	6.47
CT2T2	8	103	35.212	8.14	4.33
CT2T2	8	103	37.796	8.96	4.22
CT2T2	8	103	52.288	9.39	5.57
CT2T2	8	103	36.812	6.96	5.29
CT2T2	8	103	54.4	7.78	6.99
CT2T2	8	103	32.308	6.29	5.13
CT2T2	8	103	50.329	9.84	5.11
CT2T2	8	103	46.041	7.14	6.45
CT2T2	8	103	43.538	8.37	5.2
CT2T2	8	103	58.24	9.04	6.44
CT2T2	8	103	43.705	7.85	5.57
CT2T2	8	103	92.468	11.04	8.37
CT2T2	8	103	38.467	6.93	5.55
CT2T2	8	103	68.936	9.06	7.61
CT2T2	8	103	55.622	9.76	5.7
CT2T2	8	103	66.094	9.37	7.06
CT2T2	8	103	83.831	9.61	8.73
CT2T2	8	103	74.129	10.05	7.38
CT2T2	8	103	66.534	8.73	7.62
CT2T2	8	103	104.062	12.24	8.5
CT2T2	8	103	77.066	9.57	8.06
CT2T2	8	103	47.949	8.53	5.62
CT2T2	8	103	35.735	7.71	4.63
CT2T2	8	103	44.955	7.42	6.06
CT2T2	8	103	75.997	9.65	7.88
CT2T2	8	103	62.377	8.81	7.08
CT2T2	8	103	66.011	8.72	7.57
CT2T2	8	103	61.31	11.94	5.13
CT2T2	8	103	47.795	8.69	5.5
CT2T2	8	103	117.746	11.44	10.29
CT2T2	8	103	86.752	9.67	8.97
CT2T2	8	103	111.19	11.12	10
CT2T2	8	103	52.544	8.07	6.51
CT2T2	8	103	31.381	9.17	3.42
CT2T2	8	103	41.047	7.66	5.36
CT2T2	8	103	40.602	8.15	4.98
CT2T2	8	103	37.258	7.9	4.72
CT2T2	8	103	54.19	11.84	4.58
CT2T2	8	103	41.474	7.38	5.62
CT2T2	8	103	51.879	8.08	6.42
CT2T2	8	103	40.208	7.05	5.7
CT2T2	8	103	29.786	7.24	4.11
CT2T2	8	103	40.75	9.4	4.33
CT2T2	8	103	37.248	6.5	5.73
CT2T2	8	103	45.859	9.78	4.69
CT2T2	8	103	61.647	8.63	7.14
CT2T2	8	103	49.247	7.7	6.4
CT2T2	8	103	39.475	8.83	4.47
CT2T2	8	103	51.097	9.15	5.58
CT2T2	8	103	58.546	9.01	6.5
CT2T2	8	103	29.536	5.92	4.99
CT2T2	8	103	51.402	10.31	4.99
CT2T2	8	103	52.953	8.03	6.6
CT2T2	8	103	37.808	7.31	5.17
CT2T2	8	103	32.551	5.99	5.43
CT2T7	1	2	157.71	12.74	12.38
CT2T7	1	2	239.084	17.14	13.95
CT2T7	2	4	53.859	9.03	5.96
CT2T7	2	4	84.027	12.19	6.89
CT2T7	2	4	108.557	13.44	8.08
CT2T7	2	4	128.171	12.26	10.46
CT2T7	3	5	53.546	9.03	5.93
CT2T7	3	5	78.399	11.56	6.78
CT2T7	3	5	99.21	12.48	7.95
CT2T7	3	5	79.732	12.26	6.5
CT2T7	3	5	52.083	10.16	5.13
CT2T7	4	5	56.508	9.03	6.26
CT2T7	4	5	86.109	12.18	7.07
CT2T7	4	5	120.739	13.29	9.09
CT2T7	4	5	95.308	14.12	6.75
CT2T7	4	5	49.844	10.24	4.87
CT2T7	5	4	88.007	11.8	7.46
CT2T7	5	4	169.227	16.09	10.52
CT2T7	5	4	76.276	14.65	5.21
CT2T7	5	4	86.947	12.32	7.06
CT2T7	6	9	56.537	7.72	7.33
CT2T7	6	9	51.373	7.61	6.75
CT2T7	6	9	131.734	14.88	8.85
CT2T7	6	9	123.138	15.57	7.91
CT2T7	6	9	74.975	16.02	4.68
CT2T7	6	9	87.649	14.89	5.89
CT2T7	6	9	119.675	12.91	9.27
CT2T7	6	9	42.479	6.54	6.5
CT2T7	6	9	42.164	7.1	5.94
CT2T7	7	18	26.107	6.14	4.25
CT2T7	7	18	33.664	6.48	5.2
CT2T7	7	18	29.747	8.14	3.65
CT2T7	7	18	33.458	8.82	3.79
CT2T7	7	18	43.512	8.22	5.29
CT2T7	7	18	80.587	15.89	5.07
CT2T7	7	18	90.241	17.21	5.24
CT2T7	7	18	38.377	8.12	4.72
CT2T7	7	18	42.051	7.47	5.63
CT2T7	7	18	119.457	15.99	7.47
CT2T7	7	18	111.357	15.11	7.37
CT2T7	7	18	90.052	15.53	5.8
CT2T7	7	18	88.327	12.42	7.11
CT2T7	7	18	42.413	9.01	4.71
CT2T7	7	18	41.822	9.34	4.48
CT2T7	7	18	44.676	7.78	5.74
CT2T7	7	18	31.678	8.2	3.86
CT2T7	7	18	27.256	7.52	3.62
[truncated: 1,794 more rows]
