# Supplementary material for: Cell-Autonomous and Non-Cell-Autonomous Mechanisms Concomitantly Regulate the Early Developmental Pattern in the Kelp Saccharina latissima Embryo
Source: Plants (Basel). 2024 May 13;13(10):1341. doi: 10.3390/plants13101341 (PMC11125204; doi:10.3390/plants13101341)
Supplement: Supplementary file 1 [file plants-13-01341-s001.zip › Table_S2.xlsx]

## Sheet: Embryo area
Table S 2: Result of the statistical tests comparing morphometric parameters. P-value highligthed un green are below to 5E-02
Embryo surface area
	Mann-Whitney one-sided test for (Apical or Basal) vs Control
	H₀ = surface area of ablated embryos is not less than surface area of Control
	Ablation @ 2 cells, Embryo surface area observed after 6 days
	Apical	vs	Control	p-value =	0.03333
	Basal	vs	Control	p-value =	0.2684
	Ablation @ 4 cells, Embryo surface area observed after 6 days
	Apical	vs	Control	p-value =	0.007576
	Basal	vs	Control	p-value =	0.09033
	Ablation @ 8 cells, Embryo surface area observed after 6 days
	Apical	vs	Control	p-value =	0.05714
	Basal	vs	Control	p-value =	0.01587
Embryo surface area change rate
	log(r) = Slope of log(Embryo surface area) = f(t), estimated by linear regression
	Replicate		AE2	AE4	AE8	BE2	BE4	BE8	CT2	CT4	CT8
		1	0.047137	0.046596	0.202055	0.004313	0.119459	0.098293	0.288783	0.4732	0.39731
		2	0.028499	0.030148	0.090567	0.049278	0.091481	0.046008	0.456844	0.282435	0.25963
		3	0.088908	0.150595	0.083704	0.25307	0.190344	0.059775	0.29791	0.135969	0.182605
		4	0.123325	0.124147		0.118378	0.080369	0.146512	0.100308	0.211996	0.231346
		5		0.013505		0.094663	0.115236	0.069604	0.008872	0.203044
		6		0.147607			0.003886		0.009614	0.295423
		7					0.282391
	Mann-Whitney two-sided test on log(r)
	H₀ = surface area increase in ablated embryos does not differ from surface area increase in Control
			AE2 vs CT2	AE4 vs CT4	AE8 vs CT8	BE2 vs CT2	BE4 vs CT4	BE8 vs CT8
	p-value		0.6095	0.008658	0.1143	0.4286	0.01399	0.01587
				A < C			B < C	B < C

## Sheet: Number of cells per embryo
Table S 2: Result of the statistical tests comparing morphometric parameters. P-value highligthed un green are below to 5E-02
Number of cells by embryo
	Mann-Whitney one-sided test for (Apical or Basal) vs Control
	H₀ = number of cells in ablated embryos is not less than number of cells in Control
	Ablation @ 2 cells, Embryo number of cells observed after 6 days
	Apical	vs	Control	p-value =	0.03413
	Basal	vs	Control	p-value =	0.2915
	Ablation @ 4 cells, Embryo number of cells observed after 6 days
	Apical	vs	Control	p-value =	0.002499
	Basal	vs	Control	p-value =	0.05779
	Ablation @ 8 cells, Embryo number of cells observed after 6 days
	Apical	vs	Control	p-value =	0.1143
	Basal	vs	Control	p-value =	0.0131
Number of cells by embryo change rate
	log(r) = Slope of log(Embryo number of cells) = f(t), estimated by linear regression
	Replicate		AE2	AE4	AE8	BE2	BE4	BE8	CT2	CT4	CT8
		1	0.262207	0.14667	0.274589	0.245859	0.282919	0.064269	0.804719	0.619659	0.519861
		2	0.100103	0.194775	0.166719	0.307511	0.344712	0.110021	0.567841	0.503015	0.339427
		3	0.167219	0.168907	0.120894	0.444629	0.346337	0.156809	0.619062	0.279328	0.328622
		4	0.191127	0.118723		0.404553	0.170712	0.203165	0.214868	0.41809	0.295023
		5		0.165928		0.370766	0.248904	0.174682	0.186457	0.258874
		6		0.179181			-0.030823		0.31333	0.186617
		7					0.290472
	Mann-Whitney two-sided test on log(r)
	H₀ = Increase of Number of cells in ablated embryos does not differ from increase of Number of cells in Control
			AE2 vs CT2	AE4 vs CT4	AE8 vs CT8	BE2 vs CT2	BE4 vs CT4	BE8 vs CT8
	p-value		0.06667	0.004329	0.05714	0.7922	0.2949	0.01587
				A < C				B < C

## Sheet: Embryo length
Table S 2: Result of the statistical tests comparing morphometric parameters. P-value highligthed un green are below to 5E-02
Embryo length
	Mann-Whitney one-sided test for (Apical or Basal) vs Control
	H₀ = length of ablated embryos does not differ from length of Control
	Ablation @ 2 cells, Embryo length observed after 6 days
	Apical	vs	Control	p-value =	0.03333
	Basal	vs	Control	p-value =	0.2143
	Ablation @ 4 cells, Embryo length observed after 6 days
	Apical	vs	Control	p-value =	0.004329
	Basal	vs	Control	p-value =	0.006993
	Ablation @ 8 cells, Embryo length observed after 6 days
	Apical	vs	Control	p-value =	0.1143
	Basal	vs	Control	p-value =	0.01587
Embryo length change rate
	r = Slope of Embryo length = f(t), estimated by linear regression
	Replicate		AE2	AE4	AE8	BE2	BE4	BE8	CT2	CT4	CT8
		1	1.527	1.84411	7.63207	-0.01425	4.4895	3.35204	11.7975	27.3266	34.6925
		2	0.046577	0.623643	4.938	0.502929	4.72654	1.36389	23.3913	12.3336	13.3286
		3	1.807	3.44439	3.65061	2.33432	4.19354	3.372	12.4339	6.2874	11.8244
		4	1.62261	4.72068		3.08864	2.38832	7.89657	3.51229	9.49489	8.07568
		5		-0.433143		3.13679	2.32804	3.60254	0.143686	7.00297
		6		3.93446			0.84025		0.409686	10.0269
		7					4.88403
	Mann-Whitney two-sided test on log(r)
	H₀ = length increase in ablated embryos does not differ from length increase in Control
			AE2 vs CT2	AE4 vs CT4	AE8 vs CT8	BE2 vs CT2	BE4 vs CT4	BE8 vs CT8
	p-value		0.2571	0.002165	0.05714	0.2468	0.001166	0.01587
				A < C			B < C	B < C

## Sheet: Embryo width
Table S 2: Result of the statistical tests comparing morphometric parameters. P-value highligthed un green are below to 5E-02
Embryo width
	Mann-Whitney one-sided test for (Apical or Basal) vs Control
	H₀ = width of ablated embryos does not differ from width of Control
	Ablation @ 2 cells, Embryo width observed after 6 days
	Apical	vs	Control	p-value =	0.4762
	Basal	vs	Control	p-value =	0.7922
	Ablation @ 4 cells, Embryo width observed after 6 days
	Apical	vs	Control	p-value =	0.4848
	Basal	vs	Control	p-value =	0.8357
	Ablation @ 8 cells, Embryo width observed after 6 days
	Apical	vs	Control	p-value =	0.1143
	Basal	vs	Control	p-value =	0.03175
Embryo width change rate
	r = Slope of Embryo width = f(t), estimated by linear regression
	Replicate		AE2	AE4	AE8	BE2	BE4	BE8	CT2	CT4	CT8
		1	-0.249714	-0.099464	2.08482	0.082107	1.13775	1.50096	2.423	3.5056	4.27089
		2	0.326962	0.176143	0.783107	0.318214	0.648964	0.44575	3.43606	2.77874	2.90649
		3	0.250821	0.8985	0.584679	4.897	2.40418	0.368321	2.10374	0.580829	1.9406
		4	0.171071	0.670929		0.829679	0.8225	1.06596	0.472057	2.06034	2.76589
		5		0.2345		0.676036	0.933893	0.403786	0.061057	0.985086
		6		0.849714			0.158		0.035429	1.45711
		7					3.22734
	Mann-Whitney two-sided test on log(r)
	H₀ = width increase in ablated embryos does not differ from width increase in Control
			AE2 vs CT2	AE4 vs CT4	AE8 vs CT8	BE2 vs CT2	BE4 vs CT4	BE8 vs CT8
	p-value		0.2571	0.01515	0.1143	0.9307	0.366	0.01587
				A < C				B < C

## Sheet: Embryo LWR
Table S 2: Result of the statistical tests comparing morphometric parameters. P-value highligthed un green are below to 5E-02
Embryo length/width ratio
	Mann-Whitney one-sided test for (Apical or Basal) vs Control
	H₀ = length/width ratio of ablated embryos is not less than length/width ratio of Control
	Ablation @ 2 cells, Embryo length/width ratio observed after 6 days
	Apical	vs	Control	p-value =	0.01905
	Basal	vs	Control	p-value =	0.02597
	Ablation @ 4 cells, Embryo length/width ratio observed after 6 days
	Apical	vs	Control	p-value =	0.002165
	Basal	vs	Control	p-value =	0.001166
	Ablation @ 8 cells, Embryo length/width ratio observed after 6 days
	Apical	vs	Control	p-value =	0.6857
	Basal	vs	Control	p-value =	0.4524
Embryo length/width ratio change rate
	r = Slope of Embryo length/width ratio = f(t), estimated by linear regression
	Replicate		AE2	AE4	AE8	BE2	BE4	BE8	CT2	CT4	CT8
		1	0.114475	0.108157	0.054046	-0.009007	0.052064	-0.034475	0.2145	0.61471	0.509569
		2	-0.022669	0.008679	0.082421	-0.012996	0.115039	0.000307	0.4996	0.103589	0.155063
		3	0.085004	0.057968	0.075557	-0.238536	-0.051621	0.09505	0.2828	0.239723	0.176543
		4	0.076825	0.120621		0.045975	0.019411	0.154493	0.141266	-0.137143	0.037395
		5		-0.051868		0.035289	-0.009661	0.108532	-0.001457	0.250591
		6		0.082346			0.019714		0.017657	0.340973
		7					-0.130594
	Mann-Whitney one-sided test on log(r)
	H₀ = length/width ratio increase in ablated embryos is not less than length/width ratio increase in Control
			AE2 vs CT2	AE4 vs CT4	AE8 vs CT8	BE2 vs CT2	BE4 vs CT4	BE8 vs CT8
	p-value		0.1286	0.004329	0.2	0.02597	0.001166	0.1429
				A < C		B < C	B < C

## Sheet: Cell surface area
Table S 2: Result of the statistical tests comparing morphometric parameters. P-value highligthed un green are below to 5E-02
Cell surface area
	Student two-sided test for (Apical or Basal) vs Control
	H₀ = Cell surface area of ablated embryos does not differ from Cell surface area of Control
	Ablation @ 2 cells, Cell surface area observed after 6 days
	Apical	vs	Control	p-value =	0.02782
	Basal	vs	Control	p-value =	1.105e-07
	Ablation @ 4 cells, Cell surface area observed after 6 days
	Apical	vs	Control	p-value =	0.314
	Basal	vs	Control	p-value =	0.1132
	Ablation @ 8 cells, Cell surface area observed after 6 days
	Apical	vs	Control	p-value =	5.737e-06
	Basal	vs	Control	p-value =	0.9311
Cell surface area change rate
	r = Slope of = f(t), estimated by linear regression
	Replicate		AE2	AE4	AE8	BE2	BE4	BE8	CT2	CT4	CT8
		1	-33.6169	-14.7256	-6.62644	-28.1519	-27.741	6.73381	-92.1851	-21.665	-8.29297
		2	-18.3564	-14.0711	-11.3475	-35.6937	-26.2066	-4.96668	-18.4997	-20.6757	-2.63127
		3	-10.644	-4.12843	-4.54423	-32.1208	-20.3539	-11.736	-18.3994	-9.75101	-21.2962
		4	-8.22581	0.63631		-49.452	-19.065	-3.53055	-8.91182	-13.5857	-9.88676
		5		-16.4244		-68.0247	-11.4568	-6.59811	-20.5414	-6.10849
		6		-4.35487			9.18131		-46.8009	11.504
		7					-3.14
	Mann-Whitney two-sided test on log(r)
	H₀ = Cell surface area decrease in ablated embryos does not differ from Cell surface area decrease in Control
			AE2 vs CT2	AE4 vs CT4	AE8 vs CT8	BE2 vs CT2	BE4 vs CT4	BE8 vs CT8
	p-value		0.2571	0.6991	0.8571	0.2468	0.6282	0.4127

## Sheet: Cell LWR
Table S 2: Result of the statistical tests comparing morphometric parameters. P-value highligthed un green are below to 5E-02
Cell length/width ratio
	Student two-sided test for (Apical or Basal) vs Control
	H₀ = cell length/width ratio of ablated embryos does not differ from cell length/width ratio of Control
	Ablation @ 2 cells, Embryo length/width ratio observed after 6 days
	Apical	vs	Control	p-value =	0.03857
	Basal	vs	Control	p-value =	0.9958
	Ablation @ 4 cells, Embryo length/width ratio observed after 6 days
	Apical	vs	Control	p-value =	0.07178
	Basal	vs	Control	p-value =	0.2467
	Ablation @ 8 cells, Embryo length/width ratio observed after 6 days
	Apical	vs	Control	p-value =	0.1192
	Basal	vs	Control	p-value =	0.0224
Cell length/width ratio change rate
	r = Slope of Cell length/width ratio = f(t), estimated by linear regression
	Replicate		AE2	AE4	AE8	BE2	BE4	BE8	CT2	CT4	CT8
		1	0.087551	-0.008974	-0.105965	0.013841	0.034274	0.039704	0.095033	-0.08352	-0.211147
		2	0.140193	-0.001236	-0.181634	0.026931	-0.013752	-0.105224	-0.021158	0.098966	-0.035112
		3	0.078374	0.062277	-8.1e-05	-0.010641	0.05312	-0.095155	-0.080925	-0.034988	-0.242341
		4	0.112412	0.043313		0.006935	0.062015	-0.200517	0.072297	0.018006	0.067002
		5		0.030133		0.210634	0.034839	-0.178384	0.004333	0.077777
		6		0.052429			-0.025593		0.027145	0.14525
		7					0.103829
	Mann-Whitney two-sided test on log(r)
	H₀ = length/width ratio increase in ablated embryos does not differ from length/width ratio increase in Control
			AE2 vs CT2	AE4 vs CT4	AE8 vs CT8	BE2 vs CT2	BE4 vs CT4	BE8 vs CT8
	p-value		0.0381	0.8182	0.8571	0.7922	1	0.9048
			C < A
